# Supplementary material for: Ampere-level reduction of pure nitrate by electron-deficient Ru with K+ ions repelling effect
Source: Nat Commun. 2024 Dec 30;15:10877. doi: 10.1038/s41467-024-55230-w (PMC11685401; doi:10.1038/s41467-024-55230-w)
Supplement: Supplementary file 8 — Source data [file 41467_2024_55230_MOESM8_ESM.xlsx]

## Sheet: Figure 1d
	2d-Ru-NC		Ru foil		np-Ru-NC		RuO2
Energy(eV)	Normalized intensity (a. u.)	Energy(eV)	Normalized intensity (a. u.)	Energy(eV)	Normalized intensity (a. u.)	Energy(eV)	Normalized intensity (a. u.)
22097.1	0.01698	22097.1	0.02496	22097.1	0.02169	22095.3	0.00316
22098.1	0.01916	22098.1	0.02715	22098.1	0.02428	22096.2	0.01235
22099	0.02046	22099	0.02941	22099	0.02509	22097.2	0.02487
22100	0.02298	22100	0.03227	22100	0.0276	22098.4	0.02506
22101.2	0.02419	22101.2	0.03588	22101.2	0.03062	22099.3	0.0128
22102.1	0.02701	22102.1	0.03876	22102.1	0.03492	22100.3	0.00976
22103.1	0.02913	22103.1	0.04191	22103.1	0.03518	22101.3	0.01314
22104.1	0.02921	22104.1	0.0458	22104.1	0.03939	22102.3	0.01632
22105	0.03311	22105	0.05028	22105	0.04359	22103.3	0.02351
22106.1	0.03713	22106.1	0.05736	22106.1	0.05032	22104.3	0.02766
22107.1	0.04125	22107.1	0.06672	22107.1	0.05688	22105.2	0.02838
22108	0.04832	22108	0.07855	22108	0.0682	22106.2	0.03072
22109	0.05649	22109	0.09693	22109	0.07999	22107.3	0.03813
22110.1	0.06848	22110.1	0.12296	22110.1	0.10406	22108.3	0.04195
22111.1	0.08158	22111.1	0.1513	22111.1	0.12877	22109.3	0.04205
22112.1	0.09649	22112.1	0.1842	22112.1	0.15509	22110.4	0.0536
22113.4	0.11251	22113.4	0.2208	22113.4	0.1856	22111.4	0.06029
22114	0.12151	22114	0.24048	22114	0.20393	22112.4	0.06912
22115.4	0.14412	22115.4	0.2897	22115.4	0.2455	22113.3	0.0742
22116.1	0.15898	22116.1	0.32086	22116.1	0.27103	22114.3	0.09343
22117	0.18426	22117	0.37727	22117	0.32048	22115.2	0.1124
22118	0.21265	22118	0.44287	22118	0.3735	22116.3	0.13985
22119.1	0.23873	22119.1	0.49036	22119.1	0.41631	22117.4	0.16803
22120.1	0.26932	22120.1	0.52887	22120.1	0.45245	22118.3	0.18972
22121.1	0.30614	22121.1	0.5613	22121.1	0.48981	22119.3	0.2073
22122	0.35577	22122	0.59777	22122	0.5321	22120.3	0.22925
22123.1	0.42535	22123.1	0.6504	22123.1	0.58979	22121.3	0.25892
22124.1	0.48297	22124.1	0.69764	22124.1	0.6381	22122.4	0.28465
22125.1	0.5452	22125.1	0.74884	22125.1	0.69101	22123.3	0.32095
22126.1	0.6056	22126.1	0.79925	22126.1	0.74293	22124.3	0.37631
22127.1	0.67822	22127.1	0.85237	22127.1	0.79947	22125.3	0.43859
22128.1	0.76056	22128.1	0.90454	22128.1	0.85903	22126.2	0.50648
22129	0.84255	22129	0.94844	22129	0.91415	22127.2	0.58107
22130.1	0.93316	22130.1	0.98889	22130.1	0.96696	22128.2	0.67062
22131	1.00754	22131	1.01199	22131	1.00162	22129.3	0.75954
22132.1	1.06544	22132.1	1.01746	22132.1	1.0194	22130.3	0.84463
22133.1	1.10314	22133.1	1.00826	22133.1	1.01868	22131.3	0.90678
22134.1	1.12714	22134.1	0.9921	22134.1	1.01361	22132.5	0.95512
22135.3	1.13889	22135.3	0.97496	22135.3	1.00153	22133.5	0.99108
22136.1	1.14514	22136.1	0.96303	22136.1	0.99334	22134.3	1.02598
22137.3	1.15032	22137.3	0.9472	22137.3	0.98459	22135.4	1.06164
22138.1	1.15304	22138.1	0.93556	22138.1	0.97675	22136.2	1.09758
22139	1.15097	22139	0.92288	22139	0.96203	22137.1	1.12534
22140	1.14628	22140	0.91589	22140	0.9551	22138.4	1.14152
22141.1	1.1405	22141.1	0.91742	22141.1	0.95376	22139.3	1.14862
22142.1	1.13752	22142.1	0.92089	22142.1	0.95656	22140.3	1.14755
22143.1	1.13322	22143.1	0.9252	22143.1	0.95874	22141.3	1.14486
22144	1.1306	22144	0.92946	22144	0.96191	22142.3	1.14056
22145	1.12909	22145	0.9347	22145	0.96576	22143.3	1.14292
22146.2	1.12507	22146.2	0.94223	22146.2	0.96976	22144.4	1.1393
22147.1	1.12225	22147.1	0.95045	22147.1	0.97505	22145.3	1.13738
22148.2	1.11537	22148.2	0.96258	22148.2	0.98486	22146.3	1.13806
22149.1	1.10782	22149.1	0.97706	22149.1	0.99365	22147.3	1.14365
22150	1.09429	22150	0.99773	22150	1.00763	22148.2	1.14024
22151.1	1.0754	22151.1	1.02531	22151.1	1.02453	22149.2	1.1402
22152	1.05613	22152	1.05195	22152	1.04066	22150.2	1.1407
22153	1.02897	22153	1.08299	22153	1.0591	22151.3	1.13356
22154.1	1.00471	22154.1	1.10821	22154.1	1.07278	22152.3	1.10618
22155.1	0.98761	22155.1	1.12316	22155.1	1.08139	22153.4	1.07872
22156.2	0.97457	22156.2	1.13116	22156.2	1.08271	22154.5	1.06174
22157.2	0.96395	22157.2	1.1327	22157.2	1.0841	22155.4	1.05065
22158.2	0.95694	22158.2	1.13006	22158.2	1.08015	22156.5	1.03006
22159.2	0.95021	22159.2	1.12506	22159.2	1.0736	22157.4	1.0109
22160.2	0.94427	22160.2	1.11564	22160.2	1.06731	22158.3	0.99497
22161.1	0.93716	22161.1	1.09868	22161.1	1.05491	22159.2	0.97495
22161.9	0.92979	22161.9	1.07305	22161.9	1.0298	22160.2	0.95915
22163.1	0.92393	22163.1	1.0393	22163.1	1.00263	22161.3	0.94375
22164.1	0.92023	22164.1	1.01697	22164.1	0.98456	22162.3	0.93226
22165	0.91748	22165	0.99691	22165	0.96902	22163.2	0.92616
22166.1	0.91542	22166.1	0.97704	22166.1	0.95275	22164.3	0.9295
22167.1	0.91521	22167.1	0.96362	22167.1	0.9417	22165.3	0.9284
22168.1	0.91478	22168.1	0.95551	22168.1	0.93634	22166.4	0.92713
22169.2	0.91414	22169.2	0.95124	22169.2	0.93298	22167.3	0.92678
22170.1	0.91466	22170.1	0.94934	22170.1	0.93291	22168.3	0.92173
22171.1	0.91653	22171.1	0.9491	22171.1	0.93338	22169.3	0.92063
22172.1	0.91826	22172.1	0.95069	22172.1	0.9325	22170.2	0.92675
22173	0.92156	22173	0.9535	22173	0.93531	22171.2	0.92965
22174.1	0.92379	22174.1	0.95791	22174.1	0.9396	22172.2	0.923
22175	0.92724	22175	0.96245	22175	0.9432	22173.3	0.92201
22176.1	0.93116	22176.1	0.96669	22176.1	0.94775	22174.3	0.92635
22177.1	0.93531	22177.1	0.96971	22177.1	0.94977	22175.3	0.92825
22178.1	0.93919	22178.1	0.97165	22178.1	0.95167	22176.4	0.9225
22179.2	0.94224	22179.2	0.97292	22179.2	0.95441	22177.5	0.92802
22180.2	0.94482	22180.2	0.97366	22180.2	0.95705	22178.4	0.93079
22181.2	0.94794	22181.2	0.97424	22181.2	0.95885	22179.4	0.93806

## Sheet: Figure 1e
R(Å)	|FT (k3 x(k))|			R(Å)	|FT (k3 x(k))|				R(Å)	|FT (k3 x(k))|				R(Å)	|FT (k3 x(k))|
	Ru foil	Ru foil fitting			np-Ru/NC	np-Ru/NC fitting				2D-Ru/NC	2D-Ru/NC fitting				RuO2	RuO2 fitting
0	0.6588	0.97828		0	0.39573	0.443			0	0.32249	0.61712			0	0.7212	0.60738
0.03068	0.7102	1.00641		0.03068	0.48476	0.50792			0.03068	0.33036	0.61779			0.03068	0.70359	0.59303
0.06136	0.82788	1.07575		0.06136	0.65978	0.64662			0.06136	0.35165	0.62014			0.06136	0.6522	0.55111
0.09204	0.94839	1.15352		0.09204	0.8175	0.78194			0.09204	0.38091	0.62513			0.09204	0.57169	0.48522
0.12272	1.02687	1.2092		0.12272	0.91075	0.871			0.12272	0.41192	0.6339			0.12272	0.47114	0.40232
0.1534	1.04071	1.22478		0.1534	0.91949	0.89355			0.1534	0.43934	0.64724			0.1534	0.36803	0.31565
0.18408	0.986	1.19749		0.18408	0.84103	0.84421			0.18408	0.45904	0.66516			0.18408	0.29801	0.2521
0.21476	0.87734	1.14016		0.21476	0.68987	0.73132			0.21476	0.46818	0.68662			0.21476	0.30936	0.25199
0.24544	0.75202	1.07977		0.24544	0.50661	0.58107			0.24544	0.46511	0.70961			0.24544	0.39821	0.31962
0.27612	0.67367	1.05009		0.27612	0.39184	0.45248			0.27612	0.44956	0.73157			0.27612	0.51727	0.41732
0.3068	0.70173	1.07381		0.3068	0.47159	0.44347			0.3068	0.42297	0.74987			0.3068	0.63399	0.51651
0.33748	0.82227	1.14536		0.33748	0.66607	0.57019			0.33748	0.38925	0.76231			0.33748	0.73069	0.60185
0.36816	0.96748	1.23527		0.36816	0.85306	0.73887			0.36816	0.35616	0.76769			0.36816	0.79639	0.66406
0.39884	1.07999	1.30971		0.39884	0.9758	0.88008			0.39884	0.3365	0.76611			0.39884	0.82386	0.6971
0.42951	1.12653	1.34448		0.42951	1.0079	0.95862			0.42951	0.34563	0.75935			0.42951	0.80894	0.69734
0.46019	1.09433	1.33067		0.46019	0.94167	0.95788			0.46019	0.39194	0.75095			0.46019	0.75086	0.66363
0.49087	0.99092	1.27684		0.49087	0.78856	0.87564			0.49087	0.471	0.74602			0.49087	0.65365	0.5979
0.52155	0.85013	1.20983		0.52155	0.58994	0.72575			0.52155	0.57199	0.75037			0.52155	0.53063	0.50686
0.55223	0.74449	1.17013		0.55223	0.45767	0.54846			0.55223	0.68464	0.76891			0.55223	0.4188	0.40722
0.58291	0.76808	1.19334		0.58291	0.54955	0.44246			0.58291	0.80082	0.80387			0.58291	0.40259	0.33884
0.61359	0.93358	1.28342		0.61359	0.78965	0.52654			0.61359	0.91412	0.8538			0.61359	0.53901	0.36393
0.64427	1.15916	1.40842		0.64427	1.03152	0.73387			0.64427	1.01936	0.91394			0.64427	0.77188	0.48951
0.67495	1.3659	1.52327		0.67495	1.20183	0.94711			0.67495	1.11245	0.97758			0.67495	1.04446	0.66684
0.70563	1.50349	1.59041		0.70563	1.26206	1.10511			0.70563	1.19048	1.03752			0.70563	1.32724	0.86038
0.73631	1.54334	1.5887		0.73631	1.19527	1.17553			0.73631	1.25198	1.08727			0.73631	1.60154	1.05011
0.76699	1.47495	1.51782		0.76699	1.00905	1.1427			0.76699	1.29732	1.12195			0.76699	1.85288	1.22264
0.79767	1.30664	1.40346		0.79767	0.75644	1.00646			0.79767	1.32923	1.13916			0.79767	2.0692	1.36793
0.82835	1.07056	1.30244		0.82835	0.61563	0.78626			0.82835	1.35336	1.14002			0.82835	2.24079	1.47871
0.85903	0.83806	1.29177		0.85903	0.83121	0.5415			0.85903	1.37866	1.13058			0.85903	2.36072	1.55098
0.88971	0.73881	1.41562		0.88971	1.26737	0.4486			0.88971	1.41707	1.12329			0.88971	2.42566	1.5851
0.92039	0.85668	1.64011		0.92039	1.73077	0.65395			0.92039	1.48206	1.13754			0.92039	2.43712	1.58768
0.95107	1.08693	1.88863		0.95107	2.12379	0.9671			0.95107	1.58575	1.19647			0.95107	2.40302	1.57405
0.98175	1.29975	2.0902		0.98175	2.38391	1.2513			0.98175	1.73572	1.3191			0.98175	2.33998	1.57065
1.01243	1.42343	2.19445		1.01243	2.46782	1.44615			1.01243	1.93336	1.51244			1.01243	2.2756	1.61404
1.04311	1.42606	2.17381		1.04311	2.35058	1.51742			1.04311	2.17445	1.771			1.04311	2.24888	1.74147
1.07379	1.30958	2.02674		1.07379	2.02749	1.44864			1.07379	2.45104	2.08215			1.07379	2.30403	1.97503
1.10447	1.12454	1.78666		1.10447	1.51613	1.24249			1.10447	2.75336	2.43111			1.10447	2.47522	2.31382
1.13515	1.00901	1.54107		1.13515	0.86245	0.92895			1.13515	3.071	2.80327			1.13515	2.77159	2.74052
1.16583	1.15354	1.44484		1.16583	0.28776	0.60695			1.16583	3.39361	3.1848			1.16583	3.17709	3.23192
1.19651	1.5563	1.62174		1.19651	0.83162	0.58382			1.19651	3.7112	3.56274			1.19651	3.66244	3.76457
1.22718	2.06104	2.0067		1.22718	1.58523	0.9524			1.22718	4.01438	3.92501			1.22718	4.19593	4.31655
1.25786	2.54038	2.443		1.25786	2.2423	1.4014			1.25786	4.29445	4.26051			1.25786	4.74822	4.86756
1.28854	2.90627	2.8061		1.28854	2.72028	1.78529			1.28854	4.54358	4.5592			1.28854	5.29344	5.39877
1.31922	3.0949	3.01301		1.31922	2.95938	2.03308			1.31922	4.75495	4.81233			1.31922	5.80898	5.8928
1.3499	3.06419	3.01351		1.3499	2.92038	2.09918			1.3499	4.92284	5.01262			1.3499	6.27525	6.33384
1.38058	2.79755	2.79108		1.38058	2.58827	1.95771			1.38058	5.04275	5.15441			1.38058	6.67557	6.70786
1.41126	2.31373	2.37627		1.41126	1.97608	1.6038			1.41126	5.11152	5.2338			1.41126	6.9961	7.00289
1.44194	1.6993	1.89148		1.44194	1.1357	1.0571			1.44194	5.12736	5.24874			1.44194	7.22601	7.20926
1.47262	1.24698	1.65831		1.47262	0.40562	0.3979			1.47262	5.08986	5.19909			1.47262	7.35751	7.31982
1.5033	1.52386	2.04555		1.5033	1.24998	0.59124			1.5033	4.99999	5.08652			1.5033	7.38597	7.33017
1.53398	2.36988	2.88824		1.53398	2.41669	1.43362			1.53398	4.86004	4.91448			1.53398	7.30991	7.23874
1.56466	3.32644	3.85074		1.56466	3.53084	2.27235			1.56466	4.67352	4.68805			1.56466	7.13095	7.04686
1.59534	4.17995	4.72652		1.59534	4.48185	3.00832			1.59534	4.44501	4.41366			1.59534	6.85374	6.75869
1.62602	4.80346	5.37795		1.62602	5.18311	3.56672			1.62602	4.18002	4.0989			1.62602	6.4857	6.38115
1.6567	5.10324	5.70125		1.6567	5.5683	3.88707			1.6567	3.88475	3.75223			1.6567	6.0368	5.92372
1.68738	5.01154	5.62015		1.68738	5.59514	3.9273			1.68738	3.56594	3.38258			1.68738	5.51924	5.39826
1.71806	4.48854	5.08751		1.71806	5.24795	3.66774			1.71806	3.23057	2.99909			1.71806	4.94706	4.81869
1.74874	3.52589	4.08835		1.74874	4.53785	3.11445			1.74874	2.88569	2.61072			1.74874	4.33581	4.20083
1.77942	2.15617	2.64443		1.77942	3.50042	2.3061			1.77942	2.53817	2.22592			1.77942	3.70224	3.56236
1.8101	0.64714	0.87135		1.8101	2.19395	1.36189			1.8101	2.19452	1.85235			1.8101	3.06419	2.92306
1.84078	1.88995	1.54033		1.84078	0.75264	0.95825			1.84078	1.86075	1.49658			1.84078	2.44095	2.30629
1.87146	4.16371	3.94529		1.87146	1.19275	1.97392			1.87146	1.54238	1.164			1.87146	1.85495	1.74296
1.90214	6.60962	6.53025		1.90214	2.9613	3.44239			1.90214	1.2445	0.85879			1.90214	1.3372	1.28233
1.93282	9.11437	9.17042		1.93282	4.85905	5.0632			1.93282	0.97241	0.58459			1.93282	0.94305	1.0075
1.9635	11.6026	11.7792		1.9635	6.84865	6.79792			1.9635	0.73309	0.34778			1.9635	0.769	0.98982
1.99418	14.0283	14.2991		1.99418	8.93963	8.65915			1.99418	0.53911	0.18021			1.99418	0.84838	1.15925
2.02485	16.3787	16.708		2.02485	11.1527	10.6762			2.02485	0.41582	0.20183			2.02485	1.04891	1.38266
2.05553	18.6741	19.0214		2.05553	13.502	12.874			2.05553	0.39411	0.34424			2.05553	1.25585	1.58358
2.08621	20.9601	21.2871		2.08621	15.9793	15.2545			2.08621	0.46204	0.49663			2.08621	1.42408	1.72998
2.11689	23.292	23.5695		2.11689	18.5445	17.7848			2.11689	0.5725	0.64238			2.11689	1.54011	1.81005
2.14757	25.7127	25.9263		2.14757	21.1239	20.3932			2.14757	0.69482	0.78009			2.14757	1.60399	1.82202
2.17825	28.2328	28.3845		2.17825	23.6149	22.9738			2.17825	0.8164	0.91019			2.17825	1.62374	1.7708
2.20893	30.8172	30.9216		2.20893	25.8968	25.3971			2.20893	0.93229	1.03284			2.20893	1.61365	1.66735
2.23961	33.3839	33.4613		2.23961	27.8426	27.5225			2.23961	1.04033	1.14748			2.23961	1.5937	1.52978
2.27029	35.8123	35.88		2.27029	29.3324	29.2125			2.27029	1.13924	1.25291			2.27029	1.58804	1.38603
2.30097	37.9585	38.024		2.30097	30.265	30.3458			2.30097	1.22808	1.34762			2.30097	1.62089	1.2768
2.33165	39.6731	39.7291		2.33165	30.5673	30.8287			2.33165	1.30598	1.43005			2.33165	1.70969	1.25071
2.36233	40.8179	40.8405		2.36233	30.2011	30.604			2.36233	1.37224	1.49892			2.36233	1.85941	1.34094
2.39301	41.2806	41.2297		2.39301	29.1665	29.6568			2.39301	1.42636	1.55344			2.39301	2.06273	1.54194
2.42369	40.9847	40.8076		2.42369	27.5026	28.0165			2.42369	1.4681	1.59346			2.42369	2.30534	1.82104
2.45437	39.8975	39.5329		2.45437	25.2839	25.7561			2.45437	1.49761	1.61947			2.45437	2.57134	2.1438
2.48505	38.0324	37.4166		2.48505	22.6153	22.9876			2.48505	1.51539	1.63259			2.48505	2.84633	2.48421
2.51573	35.4486	34.5226		2.51573	19.6242	19.8555			2.51573	1.52229	1.63442			2.51573	3.11845	2.82418
2.54641	32.2472	30.9642		2.54641	16.4515	16.5283			2.54641	1.51937	1.6268			2.54641	3.37842	3.15124
2.57709	28.5644	26.8976		2.57709	13.2419	13.1909			2.57709	1.50786	1.61157			2.57709	3.61931	3.4568
2.60777	24.5631	22.5146		2.60777	10.1361	10.0416			2.60777	1.48895	1.59029			2.60777	3.83619	3.73503
2.63845	20.4236	18.0347		2.63845	7.2643	7.29884			2.63845	1.46366	1.56401			2.63845	4.02579	3.98217
2.66913	16.3357	13.7057		2.66913	4.7486	5.2254			2.66913	1.4327	1.53312			2.66913	4.18623	4.19605
2.69981	12.4952	9.82307		2.69981	2.73565	4.10222			2.69981	1.39639	1.4973			2.69981	4.31669	4.37564
2.73049	9.11303	6.80445		2.73049	1.56756	3.91292			2.73049	1.35467	1.4556			2.73049	4.4172	4.52075
2.76117	6.44962	5.26126		2.76117	1.68042	4.14513			2.76117	1.30709	1.40667			2.76117	4.48835	4.63171
2.79185	4.84944	5.37948		2.79185	2.24646	4.32236			2.79185	1.253	1.34901			2.79185	4.53109	4.7091
2.82252	4.49042	6.23275		2.82252	2.6336	4.25214			2.82252	1.19165	1.28122			2.82252	4.54659	4.75354
2.8532	4.90156	6.97462		2.8532	2.74662	3.91597			2.8532	1.1224	1.2023			2.8532	4.53606	4.76564
2.88388	5.4427	7.28808		2.88388	2.61494	3.38052			2.88388	1.0449	1.11181			2.88388	4.50074	4.74584
2.91456	5.8108	7.11755		2.91456	2.30025	2.76195			2.91456	0.95925	1.01			2.91456	4.44179	4.69454
2.94524	5.93789	6.52179		2.94524	1.87423	2.21519			2.94524	0.86609	0.89791			2.94524	4.36039	4.61211
2.97592	5.8558	5.62207		2.97592	1.4111	1.90805			2.97592	0.76677	0.7773			2.97592	4.25772	4.49904
3.0066	5.6332	4.58633		3.0066	0.98774	1.90122			3.0066	0.66343	0.65074			3.0066	4.13508	4.35612
3.03728	5.34428	3.63311		3.03728	0.69044	2.06007			3.03728	0.55926	0.52157			3.03728	3.99392	4.18458
3.06796	5.05	3.0265		3.06796	0.58825	2.20843			3.06796	0.45889	0.39424			3.06796	3.83595	3.98622
3.09864	4.78803	2.93537		3.09864	0.62068	2.24845			3.09864	0.36928	0.27548			3.09864	3.66313	3.76357
3.12932	4.57281	3.21091		3.12932	0.66673	2.1541			3.12932	0.30098	0.17947			3.12932	3.47776	3.51994
3.16	4.40452	3.55328		3.16	0.6961	1.94678			3.16	0.26689	0.14112			3.16	3.28241	3.25945
3.19068	4.28111	3.766		3.19068	0.76909	1.68227			3.19068	0.27202	0.17877			3.19068	3.07988	2.98704
3.22136	4.20546	3.7714		3.22136	0.97365	1.44298			3.22136	0.3047	0.24438			3.22136	2.87314	2.70843
3.25204	4.18395	3.56714		3.25204	1.33134	1.3157			3.25204	0.34747	0.30689			3.25204	2.66517	2.43005
3.28272	4.21879	3.20072		3.28272	1.80128	1.33075			3.28272	0.38796	0.35648			3.28272	2.45886	2.15892
3.3134	4.30102	2.75876		3.3134	2.33166	1.42809			3.3134	0.41924	0.3897			3.3134	2.2568	1.90254
3.34408	4.4102	2.36106		3.34408	2.87555	1.51993			3.34408	0.43767	0.40544			3.34408	2.06116	1.66861
3.37476	4.52139	2.13525		3.37476	3.39145	1.54796			3.37476	0.44153	0.40386			3.37476	1.87352	1.46451
3.40544	4.61459	2.13665		3.40544	3.84336	1.49055			3.40544	0.43039	0.38597			3.40544	1.69474	1.29638
3.43612	4.6819	2.28908		3.43612	4.20185	1.35564			3.43612	0.4047	0.3535			3.43612	1.52497	1.16756
3.4668	4.72951	2.46158		3.4668	4.44557	1.17603			3.4668	0.36567	0.30871			3.4668	1.36362	1.0769
3.49748	4.77378	2.5577		3.49748	4.56258	1.00715			3.49748	0.31505	0.2543			3.49748	1.20953	1.0181
3.52816	4.83198	2.53232		3.52816	4.55115	0.91578			3.52816	0.25506	0.19328			3.52816	1.06117	0.98102
3.55884	4.91113	2.38156		3.55884	4.41992	0.935			3.55884	0.1883	0.12901			3.55884	0.91695	0.95456
3.58952	5.0003	2.13388		3.58952	4.18729	1.02614			3.58952	0.11773	0.06614			3.58952	0.77558	0.92916
3.62019	5.07086	1.84614		3.62019	3.88009	1.12158			3.62019	0.04803	0.0289			3.62019	0.63649	0.89813
3.65087	5.08437	1.6001		3.65087	3.53165	1.17314			3.65087	0.03549	0.06991			3.65087	0.50062	0.85786
3.68155	5.00414	1.48099		3.68155	3.17921	1.15942			3.68155	0.09826	0.11969			3.68155	0.37226	0.8074
3.71223	4.80666	1.51714		3.71223	2.86039	1.0805			3.71223	0.15865	0.1624			3.71223	0.2649	0.74804
3.74291	4.49185	1.64808		3.74291	2.6081	0.95415			3.74291	0.21131	0.19546			3.74291	0.21521	0.68278
3.77359	4.09341	1.78444		3.77359	2.44407	0.8145			3.77359	0.25427	0.21779			3.77359	0.25845	0.61608
3.80427	3.69056	1.86294		3.80427	2.37363	0.70948			3.80427	0.28624	0.22899			3.80427	0.36002	0.55341
3.83495	3.41363	1.85425		3.83495	2.38698	0.68127			3.83495	0.3065	0.22926			3.83495	0.48016	0.50071
3.86563	3.40782	1.75651		3.86563	2.46734	0.72656			3.86563	0.31483	0.21927			3.86563	0.60259	0.46311
3.89631	3.73147	1.59002		3.89631	2.60006	0.79903			3.89631	0.31149	0.20014			3.89631	0.72023	0.44312
3.92699	4.30605	1.39456		3.92699	2.77667	0.8535			3.92699	0.29722	0.17334			3.92699	0.82901	0.4392
3.95767	4.99564	1.22606		3.95767	2.99411	0.86491			3.95767	0.27322	0.14059			3.95767	0.92611	0.44621
3.98835	5.68427	1.14108		3.98835	3.25148	0.82646			3.98835	0.24115	0.10385			3.98835	1.00943	0.45768
4.01903	6.29435	1.15905		4.01903	3.54671	0.74598			4.01903	0.20315	0.0652			4.01903	1.07741	0.46786
4.04971	6.7823	1.24245		4.04971	3.87391	0.64422			4.04971	0.16221	0.02757			4.04971	1.12898	0.47264
4.08039	7.13219	1.33193		4.08039	4.22178	0.55406			4.08039	0.12303	0.01744			4.08039	1.16354	0.46967
4.11107	7.34991	1.38285		4.11107	4.57304	0.51223			4.11107	0.09453	0.04855			4.11107	1.1809	0.45814
4.14175	7.45675	1.37337		4.14175	4.90471	0.53154			4.14175	0.09023	0.07765			4.14175	1.18132	0.43851
4.17243	7.48136	1.3014		4.17243	5.18951	0.58532			4.17243	0.11145	0.10134			4.17243	1.16545	0.4123
4.20311	7.45062	1.18124		4.20311	5.39791	0.63601			4.20311	0.14427	0.11864			4.20311	1.13427	0.38191
4.23379	7.38123	1.04172		4.23379	5.50102	0.65877			4.23379	0.17863	0.12909			4.23379	1.08908	0.35047
4.26447	7.27479	0.92322		4.26447	5.47361	0.64351			4.26447	0.20997	0.13262			4.26447	1.03141	0.32156
4.29515	7.11834	0.86564		4.29515	5.29729	0.59201			4.29515	0.2361	0.1295			4.29515	0.96299	0.29871
4.32583	6.8903	0.88151		4.32583	4.96314	0.51618			4.32583	0.25595	0.12031			4.32583	0.88569	0.28454
4.35651	6.56951	0.94342		4.35651	4.47362	0.4379			4.35651	0.26903	0.10586			4.35651	0.80147	0.27971
4.38719	6.14445	1.00905		4.38719	3.8435	0.38694			4.38719	0.27529	0.0872			4.38719	0.71235	0.28259
4.41786	5.6211	1.04626		4.41786	3.09953	0.38512			4.41786	0.27501	0.06548			4.41786	0.6204	0.28995
4.44854	5.02877	1.03911		4.44854	2.279	0.4225			4.44854	0.26872	0.04193			4.44854	0.52779	0.29827
4.47922	4.42437	0.9859		4.47922	1.42729	0.46869			4.47922	0.25718	0.01783			4.47922	0.43698	0.3046
4.5099	3.89251	0.89687		4.5099	0.59583	0.49914			4.5099	0.24126	0.00582			4.5099	0.35112	0.30692
4.54058	3.53093	0.79275		4.54058	0.19746	0.50163			4.54058	0.22194	0.02754			4.54058	0.27514	0.30416
4.57126	3.40408	0.7026		4.57126	0.83817	0.47395			4.57126	0.20027	0.04669			4.57126	0.21783	0.29608
4.60194	3.48758	0.65549		4.60194	1.34362	0.42199			4.60194	0.17729	0.06246			4.60194	0.1928	0.28315
4.63262	3.67671	0.66185		4.63262	1.67838	0.35926			4.63262	0.15403	0.07432			4.63262	0.20764	0.26643
4.6633	3.85172	0.70347		4.6633	1.83606	0.3069			4.6633	0.1315	0.08195			4.6633	0.25177	0.24747
4.69398	3.92253	0.7499		4.69398	1.83374	0.28786			4.69398	0.11067	0.08527			4.69398	0.31008	0.22821
4.72466	3.8382	0.77713		4.72466	1.72036	0.30714			4.72466	0.09249	0.08444			4.72466	0.37385	0.21077
4.75534	3.58449	0.77284		4.75534	1.5904	0.34502			4.75534	0.07792	0.07977			4.75534	0.43921	0.1971
4.78602	3.18296	0.73519		4.78602	1.58206	0.37864			4.78602	0.06774	0.0718			4.78602	0.50461	0.18853
4.8167	2.6982	0.67102		4.8167	1.79563	0.39431			4.8167	0.06227	0.06116			4.8167	0.56954	0.18521
4.84738	2.25946	0.5945		4.84738	2.19803	0.38708			4.84738	0.06101	0.04864			4.84738	0.63403	0.18611
4.87806	2.0738	0.52543		4.87806	2.68413	0.35858			4.87806	0.06274	0.03514			4.87806	0.69829	0.18941
4.90874	2.29302	0.48396		4.90874	3.16171	0.31591			4.90874	0.06612	0.0219			4.90874	0.76264	0.19316
4.93942	2.82148	0.47883		4.93942	3.56763	0.27124			4.93942	0.0702	0.01207			4.93942	0.82733	0.19577
4.9701	3.4626	0.49956		4.9701	3.86256	0.24015			4.9701	0.07442	0.01393			4.9701	0.89256	0.19618
5.00078	4.07776	0.5256		5.00078	4.02643	0.23409			5.00078	0.07851	0.02287			5.00078	0.95836	0.19388
5.03146	4.58658	0.53969		5.03146	4.05563	0.24924			5.03146	0.08239	0.03153			5.03146	1.02459	0.18888
5.06214	4.94419	0.53274		5.06214	3.96054	0.27041			5.06214	0.08604	0.03829			5.06214	1.09093	0.18156
5.09282	5.12956	0.50348		5.09282	3.76256	0.28409			5.09282	0.0895	0.04267			5.09282	1.15689	0.17266
5.1235	5.14004	0.45723		5.1235	3.49042	0.28312			5.1235	0.09281	0.04454			5.1235	1.22182	0.16314
5.15418	4.9879	0.40494		5.15418	3.17566	0.26595			5.15418	0.096	0.04394			5.15418	1.28493	0.15405
5.18486	4.69724	0.3617		5.18486	2.8476	0.23556			5.18486	0.09911	0.04108			5.18486	1.34535	0.14639
5.21553	4.30065	0.34147		5.21553	2.5285	0.199			5.21553	0.10214	0.03625			5.21553	1.40216	0.14085
5.24621	3.83559	0.34754		5.24621	2.23036	0.16729			5.24621	0.10507	0.02986			5.24621	1.45442	0.13764
5.27689	3.34049	0.36922		5.27689	1.95499	0.15284			5.27689	0.10786	0.02235			5.27689	1.5012	0.13647
5.30757	2.85058	0.39113		5.30757	1.69848	0.15941			5.30757	0.11044	0.01421			5.30757	1.54165	0.13661
5.33825	2.39365	0.40183		5.33825	1.45932	0.1769			5.33825	0.11269	0.00608			5.33825	1.57501	0.13719
5.36893	1.98628	0.39586		5.36893	1.24787	0.19253			5.36893	0.11447	0.00337			5.36893	1.60061	0.13738
5.39961	1.63168	0.37307		5.39961	1.09367	0.19852			5.39961	0.11564	0.01021			5.39961	1.61793	0.13657
5.43029	1.32146	0.3378		5.43029	1.03914	0.19201			5.43029	0.11602	0.01659			5.43029	1.62657	0.13438
5.46097	1.04298	0.29822		5.46097	1.10427	0.17373			5.46097	0.11547	0.02177			5.46097	1.6263	0.13073
5.49165	0.79309	0.26525		5.49165	1.2587	0.14742			5.49165	0.11384	0.02555			5.49165	1.617	0.12575
5.52233	0.60287	0.24904		5.52233	1.44874	0.11989			5.52233	0.11105	0.02783			5.52233	1.59871	0.11976
5.55301	0.56428	0.25209		5.55301	1.62945	0.10124			5.55301	0.10704	0.02862			5.55301	1.57159	0.11323
5.58369	0.72644	0.26688		5.58369	1.77124	0.10019			5.58369	0.10182	0.028			5.58369	1.53596	0.10669
5.61437	1.00352	0.28238		5.61437	1.85701	0.11345			5.61437	0.09547	0.02614			5.61437	1.49221	0.10068
5.64505	1.31875	0.2904		5.64505	1.87926	0.12989			5.64505	0.08812	0.02326			5.64505	1.44089	0.09563
5.67573	1.63441	0.28705		5.67573	1.83808	0.14144			5.67573	0.07999	0.01963			5.67573	1.38265	0.09179
5.70641	1.93003	0.27224		5.70641	1.73972	0.14449			5.70641	0.07137	0.01558			5.70641	1.31823	0.08918
5.73709	2.19341	0.24894		5.73709	1.59545	0.13841			5.73709	0.06263	0.01151			5.73709	1.24851	0.08759
5.76777	2.41777	0.2225		5.76777	1.42071	0.1247			5.76777	0.05426	0.00802			5.76777	1.17445	0.08668
5.79845	2.60047	0.19971		5.79845	1.23492	0.10658			5.79845	0.04683	0.00615			5.79845	1.09712	0.08606
5.82913	2.74187	0.18647		5.82913	1.06183	0.08891			5.82913	0.04101	0.0067			5.82913	1.01768	0.08542
5.85981	2.8442	0.1843		5.85981	0.92909	0.07761			5.85981	0.03741	0.0085			5.85981	0.93736	0.08455
5.89049	2.91036	0.18909		5.89049	0.8621	0.0764			5.89049	0.03622	0.01029			5.89049	0.85751	0.08334
5.92117	2.94295	0.19436		5.92117	0.86905	0.0827			5.92117	0.03702	0.01154			5.92117	0.7795	0.08182
5.95185	2.94362	0.19493		5.95185	0.93281	0.09049			5.95185	0.03895	0.0121			5.95185	0.70481	0.08006
5.98253	2.91288	0.18827		5.98253	1.02464	0.09536			5.98253	0.04117	0.01196			5.98253	0.63495	0.07818
6.0132	2.85044	0.17436		6.0132	1.12093	0.09534			6.0132	0.04307	0.01117			6.0132	0.57152	0.07626
6.04388	2.75592	0.15535		6.04388	1.20834	0.09024			6.04388	0.04427	0.00986			6.04388	0.51618	0.07438
6.07456	2.62998	0.13514		6.07456	1.28263	0.08112			6.07456	0.0446	0.0082			6.07456	0.47064	0.07252
6.10524	2.47555	0.11887		6.10524	1.34656	0.06989			6.10524	0.04405	0.00642			6.10524	0.43648	0.07062
6.13592	2.29937	0.11092		6.13592	1.40757	0.05903			6.13592	0.04273	0.00482			6.13592	0.41493	0.06858
6.1666	2.11372	0.1117		6.1666	1.475	0.05107			6.1666	0.04083	0.00389			6.1666	0.40653	0.06631
6.19728	1.93808	0.11703		6.19728	1.55679	0.04739			6.19728	0.03862	0.00398			6.19728	0.41082	0.06372
6.22796	1.79959	0.12158		6.22796	1.6566	0.04707			6.22796	0.0364	0.00473			6.22796	0.42647	0.0608
6.25864	1.729	0.12166		6.25864	1.77286	0.04776			6.25864	0.03446	0.00555			6.25864	0.45156	0.0576
6.28932	1.74892	0.11562		6.28932	1.90005	0.04749			6.28932	0.03301	0.00613			6.28932	0.48397	0.05423
6.32	1.86044	0.10351		6.32	2.03132	0.04545			6.32	0.03214	0.00633			6.32	0.52165	0.05089
6.35068	2.04252	0.08672		6.35068	2.16116	0.04182			6.35068	0.03176	0.00612			6.35068	0.56269	0.04782
6.38136	2.26442	0.068		6.38136	2.28718	0.03752			6.38136	0.03165	0.00552			6.38136	0.6053	0.04526
6.41204	2.49727	0.05192		6.41204	2.41056	0.03381			6.41204	0.03159	0.0046			6.41204	0.64781	0.04339
6.44272	2.719	0.04504		6.44272	2.53524	0.03175			6.44272	0.03137	0.00347			6.44272	0.68868	0.0423
6.4734	2.91511	0.04984		6.4734	2.66595	0.03147			6.4734	0.03093	0.00233			6.4734	0.7265	0.04187
6.50408	3.07828	0.05997		6.50408	2.80577	0.03209			6.50408	0.03034	0.0017			6.50408	0.76001	0.0419
6.53476	3.20774	0.0691		6.53476	2.95408	0.0324			6.53476	0.02983	0.00218			6.53476	0.78825	0.04211
6.56544	3.3085	0.07423		6.56544	3.10571	0.03155			6.56544	0.02981	0.00321			6.56544	0.81055	0.04221
6.59612	3.39004	0.07431		6.59612	3.25148	0.02916			6.59612	0.0307	0.00424			6.59612	0.82663	0.042
6.6268	3.46431	0.06941		6.6268	3.3799	0.02529			6.6268	0.0328	0.00507			6.6268	0.83668	0.04134
6.65748	3.54306	0.06024		6.65748	3.47921	0.02031			6.65748	0.03615	0.00564			6.65748	0.84136	0.04019
6.68816	3.63482	0.04794		6.68816	3.53925	0.01483			6.68816	0.0405	0.00592			6.68816	0.84184	0.03859
6.71884	3.74249	0.03391		6.71884	3.55282	0.00982			6.71884	0.04547	0.00592			6.71884	0.83975	0.03668
6.74952	3.86248	0.01978		6.74952	3.51637	0.00712			6.74952	0.05062	0.00569			6.74952	0.83707	0.03463
6.7802	3.98547	0.00848		6.7802	3.43015	0.00822			6.7802	0.05556	0.00531			6.7802	0.83591	0.03267
6.81087	4.09859	0.01017		6.81087	3.29778	0.01092			6.81087	0.05996	0.00489			6.81087	0.83826	0.031
6.84155	4.18797	0.0179		6.84155	3.12547	0.0133			6.84155	0.06353	0.00458			6.84155	0.84563	0.02977
6.87223	4.241	0.0235		6.87223	2.92104	0.01486			6.87223	0.06607	0.00452			6.87223	0.85877	0.02904
6.90291	4.24794	0.02606		6.90291	2.69278	0.0156			6.90291	0.06743	0.00474			6.90291	0.87749	0.02871
6.93359	4.20293	0.0257		6.93359	2.44859	0.01574			6.93359	0.06753	0.00519			6.93359	0.90069	0.0286
6.96427	4.10423	0.0229		6.96427	2.19521	0.01553			6.96427	0.06635	0.00574			6.96427	0.92654	0.02848
6.99495	3.95413	0.01842		6.99495	1.93798	0.01518			6.99495	0.06394	0.00627			6.99495	0.95277	0.02813
7.02563	3.75838	0.01325		7.02563	1.68086	0.01473			7.02563	0.06039	0.0067			7.02563	0.97695	0.02738
7.05631	3.52539	0.00884		7.05631	1.42681	0.01406			7.05631	0.05586	0.00699			7.05631	0.99679	0.02612
7.08699	3.26527	0.00736		7.08699	1.17829	0.01294			7.08699	0.05052	0.00713			7.08699	1.01028	0.0243
7.11767	2.98873	0.00892		7.11767	0.93777	0.01117			7.11767	0.04457	0.00711			7.11767	1.0159	0.02193
7.14835	2.70602	0.01085		7.14835	0.70809	0.00861			7.14835	0.03823	0.00696			7.14835	1.01262	0.01908
7.17903	2.42601	0.01185		7.17903	0.49301	0.00531			7.17903	0.03173	0.00671			7.17903	1.00002	0.01585
7.20971	2.15543	0.01186		7.20971	0.29909	0.0019			7.20971	0.0253	0.00638			7.20971	0.97827	0.01238
7.24039	1.89855	0.01159		7.24039	0.15082	0.00395			7.24039	0.01917	0.00601			7.24039	0.94816	0.00887
7.27107	1.65731	0.01218		7.27107	0.1543	0.00845			7.27107	0.01368	0.00559			7.27107	0.91105	0.00564
7.30175	1.43194	0.01429		7.30175	0.27239	0.01288			7.30175	0.00943	0.00513			7.30175	0.86888	0.00358
7.33243	1.22201	0.01745		7.33243	0.39743	0.01677			7.33243	0.00766	0.00461			7.33243	0.82409	0.00423
7.36311	1.02777	0.02064		7.36311	0.51252	0.01981			7.36311	0.00893	0.004			7.36311	0.7795	0.00634
7.39379	0.85174	0.02299		7.39379	0.61607	0.02176			7.39379	0.01165	0.00328			7.39379	0.73811	0.00846
7.42447	0.70052	0.02391		7.42447	0.70882	0.02253			7.42447	0.01452	0.00247			7.42447	0.70281	0.01019
7.45515	0.58641	0.02316		7.45515	0.7916	0.02217			7.45515	0.01705	0.00162			7.45515	0.67593	0.01139
7.48583	0.52548	0.02091		7.48583	0.86466	0.02086			7.48583	0.01903	0.00113			7.48583	0.65875	0.01204
7.51651	0.52594	0.01808		7.51651	0.92763	0.0189			7.51651	0.02035	0.00169			7.51651	0.65118	0.01215
7.54719	0.57622	0.01676		7.54719	0.9797	0.0167			7.54719	0.02096	0.00282			7.54719	0.65175	0.01176
7.57787	0.65371	0.01924		7.57787	1.02002	0.01465			7.57787	0.02083	0.00408			7.57787	0.658	0.01094
7.60854	0.73991	0.02517		7.60854	1.04807	0.01303			7.60854	0.02004	0.00533			7.60854	0.66698	0.00978
7.63922	0.82398	0.03248		7.63922	1.06382	0.01191			7.63922	0.01878	0.0065			7.63922	0.67582	0.0084
7.6699	0.90075	0.03953		7.6699	1.06793	0.01128			7.6699	0.01756	0.00751			7.6699	0.68202	0.00692
7.70058	0.96844	0.04518		7.70058	1.06158	0.01124			7.70058	0.01729	0.00832			7.70058	0.68362	0.00551
7.73126	1.02713	0.04868		7.73126	1.04632	0.01211			7.73126	0.01904	0.00887			7.73126	0.67927	0.0044
7.76194	1.07771	0.04957		7.76194	1.02378	0.0142			7.76194	0.02326	0.00914			7.76194	0.66817	0.00387
7.79262	1.12113	0.04767		7.79262	0.9954	0.01737			7.79262	0.02958	0.00912			7.79262	0.65001	0.00402
7.8233	1.15787	0.04313		7.8233	0.96223	0.02115			7.8233	0.03737	0.00879			7.8233	0.62489	0.00462
7.85398	1.18775	0.03643		7.85398	0.92494	0.02492			7.85398	0.04607	0.00818			7.85398	0.59324	0.00536
7.88466	1.20994	0.02845		7.88466	0.88392	0.02806			7.88466	0.05521	0.00732			7.88466	0.55574	0.00606
7.91534	1.22326	0.02082		7.91534	0.83969	0.03007			7.91534	0.06437	0.00624			7.91534	0.51324	0.00662
7.94602	1.2265	0.01672		7.94602	0.7934	0.03054			7.94602	0.07316	0.00501			7.94602	0.46673	0.00703
7.9767	1.21886	0.01901		7.9767	0.74746	0.02926			7.9767	0.08122	0.00368			7.9767	0.41724	0.00728
8.00738	1.20025	0.0251		8.00738	0.70607	0.02617			8.00738	0.08821	0.00234			8.00738	0.36586	0.00738
8.03806	1.17149	0.03156		8.03806	0.67538	0.02143			8.03806	0.09385	0.00109			8.03806	0.31374	0.00734
8.06874	1.13453	0.03693		8.06874	0.66255	0.01539			8.06874	0.09788	0.000662767			8.06874	0.26218	0.00718
8.09942	1.09245	0.04077		8.09942	0.67333	0.00868			8.09942	0.10013	0.00151			8.09942	0.21287	0.0069
8.1301	1.04945	0.04317		8.1301	0.7092	0.00366			8.1301	0.10046	0.00234			8.1301	0.16859	0.0065
8.16078	1.01078	0.04449		8.16078	0.76629	0.00774			8.16078	0.09883	0.00296			8.16078	0.13444	0.00599
8.19146	0.98239	0.04523		8.19146	0.83696	0.01388			8.19146	0.09528	0.00331			8.19146	0.11879	0.00537
8.22214	0.97022	0.04579		8.22214	0.91233	0.01916			8.22214	0.08992	0.00339			8.22214	0.12747	0.00467
8.25282	0.97902	0.04631		8.25282	0.9841	0.02309			8.25282	0.08293	0.0032			8.25282	0.1552	0.00392
8.2835	1.01109	0.04659		8.2835	1.0453	0.02555			8.2835	0.07455	0.00278			8.2835	0.19269	0.00325
8.31418	1.0655	0.0462		8.31418	1.09066	0.02662			8.31418	0.06511	0.00216			8.31418	0.23395	0.00285
8.34486	1.13828	0.04464		8.34486	1.11662	0.02658			8.34486	0.05499	0.00149			8.34486	0.27588	0.00295
8.37554	1.2234	0.04154		8.37554	1.12133	0.02583			8.37554	0.04463	0.00114			8.37554	0.31664	0.00355
8.40621	1.31383	0.03672		8.40621	1.10453	0.02481			8.40621	0.03457	0.00162			8.40621	0.35497	0.00446
8.43689	1.40241	0.0303		8.43689	1.06735	0.02385			8.43689	0.02557	0.00255			8.43689	0.38981	0.00547
8.46757	1.48248	0.02277		8.46757	1.01209	0.02301			8.46757	0.01888	0.00356			8.46757	0.42024	0.00648
8.49825	1.54836	0.0152		8.49825	0.9419	0.02213			8.49825	0.01626	0.00451			8.49825	0.44539	0.0074
8.52893	1.59574	0.01055		8.52893	0.86052	0.02093			8.52893	0.01792	0.00535			8.52893	0.46452	0.00818
8.55961	1.62207	0.01301		8.55961	0.77205	0.01918			8.55961	0.0215	0.00603			8.55961	0.47703	0.0088
8.59029	1.62683	0.01914		8.59029	0.68091	0.01687			8.59029	0.02501	0.00651			8.59029	0.48255	0.00924
8.62097	1.61171	0.02508		8.62097	0.59186	0.01434			8.62097	0.02756	0.00677			8.62097	0.481	0.0095
8.65165	1.58063	0.02955		8.65165	0.51042	0.01239			8.65165	0.02881	0.00681			8.65165	0.47274	0.00959
8.68233	1.53938	0.03213		8.68233	0.44309	0.01208			8.68233	0.02869	0.00664			8.68233	0.45868	0.00953
8.71301	1.49493	0.03274		8.71301	0.397	0.01368			8.71301	0.02725	0.00628			8.71301	0.44051	0.00935
8.74369	1.4542	0.03165		8.74369	0.37733	0.01626			8.74369	0.02465	0.00576			8.74369	0.42096	0.0091
8.77437	1.42252	0.02932		8.77437	0.38342	0.01872			8.77437	0.02111	0.00511			8.77437	0.40395	0.00882
8.80505	1.40219	0.02644		8.80505	0.40807	0.02034			8.80505	0.01697	0.00438			8.80505	0.39451	0.00853
8.83573	1.39172	0.02373		8.83573	0.44156	0.02071			8.83573	0.01272	0.00363			8.83573	0.39796	0.00826
8.86641	1.38632	0.0218		8.86641	0.47554	0.01968			8.86641	0.00932	0.00294			8.86641	0.41821	0.00804
8.89709	1.37933	0.0208		8.89709	0.50413	0.01727			8.89709	0.00849	0.00237			8.89709	0.45623	0.00786
8.92777	1.36397	0.02036		8.92777	0.5237	0.01371			8.92777	0.01077	0.00202			8.92777	0.51	0.00772
8.95845	1.33477	0.0199		8.95845	0.53231	0.00939			8.95845	0.01446	0.00193			8.95845	0.57583	0.00759
8.98913	1.28857	0.01902		8.98913	0.52936	0.00514			8.98913	0.01833	0.00202			8.98913	0.64964	0.00746
9.01981	1.22492	0.01769		9.01981	0.51519	0.00402			9.01981	0.02192	0.00217			9.01981	0.72764	0.00734
9.05049	1.14624	0.01636		9.05049	0.49088	0.00731			9.05049	0.02507	0.00229			9.05049	0.80654	0.0072
9.08117	1.0577	0.01579		9.08117	0.45816	0.01093			9.08117	0.02778	0.00234			9.08117	0.88353	0.00708
9.11185	0.96696	0.01665		9.11185	0.41946	0.01373			9.11185	0.03014	0.00229			9.11185	0.95624	0.00697
9.14253	0.8836	0.01878		9.14253	0.37835	0.01536			9.14253	0.0323	0.00216			9.14253	1.02266	0.00689
9.17321	0.81781	0.0214		9.17321	0.34019	0.01574			9.17321	0.03444	0.00195			9.17321	1.08119	0.00685
9.20388	0.77792	0.02366		9.20388	0.31286	0.01491			9.20388	0.03674	0.00171			9.20388	1.13056	0.00686
9.23456	0.76721	0.02494		9.23456	0.30556	0.01303			9.23456	0.03931	0.00147			9.23456	1.16986	0.0069
9.26524	0.78234	0.02485		9.26524	0.32399	0.01037			9.26524	0.0422	0.00128			9.26524	1.19854	0.00696
9.29592	0.81518	0.02324		9.29592	0.36581	0.00727			9.29592	0.04537	0.00116			9.29592	1.21638	0.00701
9.3266	0.85651	0.02015		9.3266	0.42279	0.00424			9.3266	0.04873	0.00114			9.3266	1.22353	0.00705
9.35728	0.89866	0.0158		9.35728	0.48582	0.00263			9.35728	0.05211	0.00117			9.35728	1.22041	0.00706
9.38796	0.93642	0.01058		9.38796	0.54726	0.00398			9.38796	0.05535	0.00121			9.38796	1.20778	0.00703
9.41864	0.96689	0.00513		9.41864	0.60133	0.00598			9.41864	0.05829	0.00123			9.41864	1.18662	0.00697
9.44932	0.98892	0.00289		9.44932	0.64393	0.00751			9.44932	0.06075	0.00118			9.44932	1.15814	0.0069
9.48	1.00255	0.00725		9.48	0.67274	0.00836			9.48	0.06262	0.00107			9.48	1.1237	0.00681
9.51068	1.00849	0.01163		9.51068	0.68726	0.00852			9.51068	0.06378	0.000889121			9.51068	1.08474	0.00674
9.54136	1.00777	0.01495		9.54136	0.68895	0.00806			9.54136	0.06414	0.000649398			9.54136	1.04273	0.00668
9.57204	1.00139	0.01694		9.57204	0.68133	0.00713			9.57204	0.06367	0.00036081			9.57204	0.99912	0.00664
9.60272	0.9901	0.01752		9.60272	0.66974	0.00589			9.60272	0.06234	5.33212e-05			9.60272	0.9552	0.0066
9.6334	0.97424	0.01673		9.6334	0.6608	0.00456			9.6334	0.06014	0.000312085			9.6334	0.91209	0.00655
9.66408	0.95366	0.01476		9.66408	0.66117	0.00332			9.66408	0.05713	0.000655837			9.66408	0.87067	0.00647
9.69476	0.92783	0.01189		9.69476	0.6758	0.00241			9.69476	0.05337	0.0009868			9.69476	0.83151	0.00632
9.72544	0.89609	0.00845		9.72544	0.70644	0.002			9.72544	0.04898	0.00129			9.72544	0.79489	0.0061
9.75612	0.85808	0.00482		9.75612	0.75152	0.002			9.75612	0.04415	0.00156			9.75612	0.76081	0.0058
9.7868	0.81427	0.00159		9.7868	0.80718	0.0021			9.7868	0.03919	0.00177			9.7868	0.72902	0.00542
9.81748	0.76673	0.0023		9.81748	0.86883	0.0021			9.81748	0.03459	0.00194			9.81748	0.69912	0.00498
9.84816	0.71973	0.00462		9.84816	0.93213	0.00195			9.84816	0.03113	0.00206			9.84816	0.6706	0.00453
9.87884	0.68019	0.00625		9.87884	0.99338	0.0017			9.87884	0.02979	0.00212			9.87884	0.64296	0.00412
9.90952	0.65702	0.00705		9.90952	1.04947	0.00141			9.90952	0.03132	0.00215			9.90952	0.61575	0.00385
9.9402	0.65849	0.00705		9.9402	1.09763	0.00116			9.9402	0.03567	0.00213			9.9402	0.58864	0.00377
9.97088	0.68816	0.00636		9.97088	1.13527	0.00105			9.97088	0.04212	0.00209			9.97088	0.56142	0.00392

## Sheet: Figure 1f
	2D-Ru/NC		np-Ru/NC
Binding energy (eV)	Intensity (a.u.)	Binding energy (eV)	Intensity (a.u.)
542.98	4139.57	544.25	5846.16
542.93	4146.65	544.2	5829.37
542.88	4168.36	544.15	5820.26
542.83	4142.27	544.1	5773.37
542.78	4139.92	544.05	5761.69
542.73	4162.09	544	5815.69
542.68	4146.99	543.95	5787.29
542.63	4173.73	543.9	5786.46
542.58	4187.12	543.85	5807.79
542.53	4138.05	543.8	5764.71
542.48	4107.68	543.75	5752.01
542.43	4150.03	543.7	5748.2
542.38	4142.54	543.65	5787.7
542.33	4115.4	543.6	5824.74
542.28	4127.36	543.55	5802.55
542.23	4095.12	543.5	5777.96
542.18	4101.55	543.45	5798.87
542.13	4147.6	543.4	5853.86
542.08	4142.68	543.35	5806.32
542.03	4147.97	543.3	5772.13
541.98	4156.62	543.25	5743.17
541.93	4098.93	543.2	5687.72
541.88	4122.96	543.15	5778.46
541.83	4192.79	543.1	5822.63
541.78	4160.74	543.05	5789.97
541.73	4110.81	543	5774.11
541.68	4127.73	542.95	5766.27
541.63	4157.3	542.9	5762.87
541.58	4110.56	542.85	5741.71
541.53	4153.71	542.8	5751.61
541.48	4169.22	542.75	5735.37
541.43	4129.28	542.7	5664.98
541.38	4165.31	542.65	5703.03
541.33	4152.1	542.6	5729.67
541.28	4153.28	542.55	5713.99
541.23	4185.35	542.5	5700.34
541.18	4133.37	542.45	5719.75
541.13	4059.43	542.4	5746.47
541.08	4103.14	542.35	5745.85
541.03	4155.27	542.3	5793.77
540.98	4129.96	542.25	5764.8
540.93	4138.24	542.2	5742.68
540.88	4169.98	542.15	5764.01
540.83	4145.16	542.1	5728.49
540.78	4083.28	542.05	5787.97
540.73	4085.1	542	5764.14
540.68	4127.89	541.95	5775.71
540.63	4149.93	541.9	5738.08
540.58	4094.78	541.85	5716.65
540.53	4112.09	541.8	5760.94
540.48	4138.23	541.75	5808.39
540.43	4117.98	541.7	5810.73
540.38	4069.98	541.65	5718.27
540.33	4107.9	541.6	5656.87
540.28	4119.23	541.55	5710.41
540.23	4084.03	541.5	5685.02
540.18	4136.44	541.45	5772.95
540.13	4205.44	541.4	5812.37
540.08	4203.52	541.35	5753.68
540.03	4138.58	541.3	5658.29
539.98	4141.86	541.25	5671.23
539.93	4137.14	541.2	5676.25
539.88	4128.05	541.15	5721.27
539.83	4115.34	541.1	5747.64
539.78	4152.04	541.05	5746.55
539.73	4165.44	541	5685.78
539.68	4153.77	540.95	5679.27
539.63	4161.35	540.9	5738.14
539.58	4142.95	540.85	5751.13
539.53	4144.05	540.8	5780.89
539.48	4138.4	540.75	5767.95
539.43	4176.2	540.7	5745.33
539.38	4155.15	540.65	5696.98
539.33	4124.87	540.6	5740.84
539.28	4188.69	540.55	5736.6
539.23	4229.41	540.5	5730.29
539.18	4165.81	540.45	5738.59
539.13	4172.45	540.4	5704.13
539.08	4174.69	540.35	5771.95
539.03	4182.69	540.3	5762.2
538.98	4219.56	540.25	5747.15
538.93	4236.72	540.2	5686.12
538.88	4250.08	540.15	5705.05
538.83	4246.01	540.1	5783.09
538.78	4203.57	540.05	5760.69
538.73	4233.73	540	5739.44
538.68	4251.23	539.95	5713.83
538.63	4249.69	539.9	5736.18
538.58	4257.76	539.85	5732.11
538.53	4220.44	539.8	5724.53
538.48	4225.49	539.75	5755.53
538.43	4263.74	539.7	5743.67
538.38	4235.96	539.65	5739.79
538.33	4253.59	539.6	5756.15
538.28	4233.99	539.55	5761.56
538.23	4245.15	539.5	5713.77
538.18	4253.99	539.45	5754.35
538.13	4277.66	539.4	5754.55
538.08	4267.89	539.35	5802.43
538.03	4195	539.3	5745.83
537.98	4239.98	539.25	5768.73
537.93	4318.68	539.2	5837.52
537.88	4341.26	539.15	5736.86
537.83	4355.27	539.1	5762.77
537.78	4331.07	539.05	5810.97
537.73	4350.95	539	5843.89
537.68	4322.09	538.95	5779.18
537.63	4326.77	538.9	5746.27
537.58	4343.12	538.85	5800.16
537.53	4352.81	538.8	5846.56
537.48	4349.1	538.75	5790.47
537.43	4340.02	538.7	5818.63
537.38	4319.16	538.65	5806.84
537.33	4334.1	538.6	5820.1
537.28	4402.94	538.55	5775.89
537.23	4436.16	538.5	5805.15
537.18	4435.43	538.45	5813.71
537.13	4455.45	538.4	5799.47
537.08	4460.55	538.35	5858.82
537.03	4473.15	538.3	5826.41
536.98	4501.32	538.25	5828.52
536.93	4490.57	538.2	5809.37
536.88	4529.62	538.15	5814.21
536.83	4584.35	538.1	5892.63
536.78	4608.12	538.05	5840.03
536.73	4664.95	538	5861.6
536.68	4666.4	537.95	5873.12
536.63	4657.94	537.9	5891.43
536.58	4699.39	537.85	5915.71
536.53	4716.81	537.8	5874.11
536.48	4711.99	537.75	5864.63
536.43	4737.62	537.7	5884.65
536.38	4829.2	537.65	5973.47
536.33	4851.19	537.6	5964.55
536.28	4914.15	537.55	5920.11
536.23	4980.17	537.5	5985.83
536.18	5086.4	537.45	5989.05
536.13	5129.4	537.4	5988.85
536.08	5244	537.35	5957.26
536.03	5223.7	537.3	5964.57
535.98	5305.15	537.25	6039.91
535.93	5452.95	537.2	6058.98
535.88	5617.7	537.15	6120.87
535.83	5627.15	537.1	6084.97
535.78	5703.45	537.05	6107.51
535.73	5781	537	6153.26
535.68	5910.7	536.95	6177.45
535.63	6044.1	536.9	6228.11
535.58	6118.3	536.85	6321.03
535.53	6188.3	536.8	6356.58
535.48	6295.75	536.75	6456.59
535.43	6423.3	536.7	6570.19
535.38	6504.45	536.65	6539.57
535.33	6602.25	536.6	6638.78
535.28	6632.1	536.55	6702.27
535.23	6727.2	536.5	6792.87
535.18	6906.55	536.45	6946.13
535.13	6973.2	536.4	7082.8
535.08	6993.8	536.35	7156.47
535.03	7055.1	536.3	7195.73
534.98	7135.2	536.25	7330.47
534.93	7173.95	536.2	7479.33
534.88	7262.35	536.15	7705.67
534.83	7250.95	536.1	7848.53
534.78	7322.3	536.05	8026.6
534.73	7336.1	536	8121.33
534.68	7340.8	535.95	8369.13
534.63	7379.35	535.9	8454
534.58	7415.75	535.85	8553.4
534.53	7339.9	535.8	8617.8
534.48	7329.15	535.75	8826.67
534.43	7360	535.7	9016.27
534.38	7414.65	535.65	9154.67
534.33	7410.1	535.6	9229.07
534.28	7409.75	535.55	9312.4
534.23	7439.35	535.5	9348.87
534.18	7478.8	535.45	9440.8
534.13	7418.4	535.4	9454.6
534.08	7401	535.35	9547.4
534.03	7416.55	535.3	9553.4
533.98	7488.5	535.25	9597.33
533.93	7523.35	535.2	9607.67
533.88	7511.55	535.15	9664.53
533.83	7594.8	535.1	9581.13
533.78	7549.8	535.05	9513.33
533.73	7546.8	535	9519.6
533.68	7626	534.95	9448.4
533.63	7760.25	534.9	9356.53
533.58	7793.15	534.85	9294.47
533.53	7809.35	534.8	9315.13
533.48	7817.3	534.75	9230.87
533.43	7806.75	534.7	9109.2
533.38	7867.05	534.65	9044.93
533.33	7896.7	534.6	8973.53
533.28	7982.4	534.55	8913.8
533.23	8030.1	534.5	8848.93
533.18	8109.4	534.45	8801.07
533.13	8215.8	534.4	8678.13
533.08	8331.7	534.35	8647.07
533.03	8364.05	534.3	8538.8
532.98	8368.85	534.25	8542.8
532.93	8402.35	534.2	8482.53
532.88	8338.65	534.15	8469.07
532.83	8352	534.1	8463.27
532.78	8444.55	534.05	8483.33
532.73	8483.4	534	8416.13
532.68	8484.25	533.95	8436.8
532.63	8566.45	533.9	8434.73
532.58	8536.15	533.85	8418.2
532.53	8555.95	533.8	8410.53
532.48	8618.75	533.75	8280.33
532.43	8712.6	533.7	8332.93
532.38	8627.4	533.65	8387.93
532.33	8600.35	533.6	8418.93
532.28	8582.7	533.55	8370.73
532.23	8568.8	533.5	8374.07
532.18	8638.95	533.45	8378.4
532.13	8576.6	533.4	8398.33
532.08	8561.15	533.35	8496.07
532.03	8607.4	533.3	8401.53
531.98	8608.2	533.25	8358.93
531.93	8602.5	533.2	8383.93
531.88	8597.6	533.15	8433.53
531.83	8549.35	533.1	8411.4
531.78	8550.85	533.05	8406.53
531.73	8508.9	533	8425.8
531.68	8499.7	532.95	8524.47
531.63	8412.05	532.9	8516.67
531.58	8400.4	532.85	8476.8
531.53	8418.25	532.8	8590.4
531.48	8329.95	532.75	8609.13
531.43	8261.5	532.7	8745.87
531.38	8167.85	532.65	8726.13
531.33	8076.2	532.6	8799.33
531.28	8009.35	532.55	8946.53
531.23	7954.4	532.5	8961
531.18	7814	532.45	8994.47
531.13	7681.65	532.4	9131.07
531.08	7557.55	532.35	9140.27
531.03	7423.3	532.3	9241.47
530.98	7307	532.25	9327.2
530.93	7141.95	532.2	9426.13
530.88	6947.2	532.15	9620.93
530.83	6844.75	532.1	9694.4
530.78	6705.55	532.05	9720.47
530.73	6513.45	532	9940.4
530.68	6295.4	531.95	9978.73
530.63	6150.2	531.9	9991.93
530.58	6067.5	531.85	10123
530.53	5932.4	531.8	10163.7
530.48	5803	531.75	10256.8
530.43	5599.7	531.7	10184.6
530.38	5522.85	531.65	10161.7
530.33	5388.05	531.6	10162.6
530.28	5169.35	531.55	10099.5
530.23	5133.55	531.5	9926.47
530.18	5059.95	531.45	9865.4
530.13	4941.05	531.4	9817.87
530.08	4839.93	531.35	9691.4
530.03	4729.06	531.3	9655.07
529.98	4636.44	531.25	9459.6
529.93	4666.41	531.2	9232.27
529.88	4596.86	531.15	9046.33
529.83	4537.96	531.1	8810.47
529.78	4460.85	531.05	8636.27
529.73	4348.01	531	8493.07
529.68	4317.2	530.95	8329.8
529.63	4272.06	530.9	8079.07
529.58	4242.31	530.85	7858.93
529.53	4292.45	530.8	7646.13
529.48	4222.23	530.75	7486.73
529.43	4180.3	530.7	7326.8
529.38	4150.61	530.65	7180.73
529.33	4100.09	530.6	7042.8
529.28	4115.44	530.55	6927.33
529.23	4058.37	530.5	6731.67
529.18	4011.62	530.45	6592.06
529.13	4003.73	530.4	6466.95
529.08	3940.99	530.35	6334.23
529.03	4030.21	530.3	6296.91
528.98	4022.03	530.25	6214.66
528.93	3958.91	530.2	6091.99
528.88	3962.11	530.15	6078.66
528.83	3950.07	530.1	6000.39
528.78	3930.03	530.05	5963.01
528.73	3900.19	530	5954.62
528.68	3924.69	529.95	5881.21
528.63	3940.12	529.9	5849.97
528.58	3923.93	529.85	5824.04
528.53	3887.71	529.8	5836.87
528.48	3873.74	529.75	5704.77
528.43	3875.78	529.7	5661.11
528.38	3965.54	529.65	5635.07
528.33	3945.55	529.6	5641.29
528.28	3932.36	529.55	5678.8
528.23	3915.24	529.5	5740.04
528.18	3872.97	529.45	5683.07
528.13	3889.3	529.4	5686.11
528.08	3909.56	529.35	5663.79
528.03	3881.08	529.3	5620.14
527.98	3884.69	529.25	5539.98
527.93	3869.89	529.2	5574.55
527.88	3863.84	529.15	5582.65
527.83	3825.03	529.1	5553.59
527.78	3837.07	529.05	5587.55
527.73	3833.78	529	5638.03
527.68	3847.6	528.95	5630.07
527.63	3830.99	528.9	5588.37
527.58	3881.16	528.85	5537.17
527.53	3926.01	528.8	5562.67
527.48	3930.51	528.75	5545.95
527.43	3874.93	528.7	5485.77
527.38	3861.6	528.65	5557.83
527.33	3898.7	528.6	5560.41
527.28	3817.95	528.55	5558.96
527.23	3838.45	528.5	5552.96
527.18	3847.86	528.45	5553.78
527.13	3849.47	528.4	5530.61
527.08	3848.09	528.35	5512.91
527.03	3832.8	528.3	5455.07
526.98	3894.53	528.25	5472.83
526.93	3861.22	528.2	5520.93
526.88	3873.14	528.15	5499.57
526.83	3880.56	528.1	5495.59
526.78	3886.16	528.05	5510.09
526.73	3853.11	528	5512.57
526.68	3844.14	527.95	5522.99
526.63	3849.83	527.9	5536.27
526.58	3865.01	527.85	5524.02
526.53	3814.74	527.8	5527.59
526.48	3872.16	527.75	5478.75
526.43	3849.87	527.7	5551.71
526.38	3853.01	527.65	5537.02
526.33	3902.99	527.6	5523.67
526.28	3898.05	527.55	5563.25
526.23	3940.24	527.5	5577.61
526.18	3953.99	527.45	5573.92
526.13	3896.39	527.4	5537.36
526.08	3832.06	527.35	5517.13
526.03	3891.01	527.3	5482.92
525.98	3879.28	527.25	5511.37
525.93	3878.84	527.2	5572.37
525.88	3871.49	527.15	5564.87
525.83	3840.43	527.1	5575.36
525.78	3796.7	527.05	5586.96
525.73	3815.09	527	5574.26
525.68	3838.24	526.95	5538.43
525.63	3832.97	526.9	5525.97
525.58	3815.03	526.85	5458.39
525.53	3855.2	526.8	5499.88
525.48	3875.84	526.75	5443.49
525.43	3858.25	526.7	5481.41
525.38	3858.08	526.65	5469.53
525.33	3852.25	526.6	5470.61
525.28	3845.09	526.55	5482.46
525.23	3823.53	526.5	5472.73
525.18	3848.64	526.45	5464.77
525.13	3836.71	526.4	5524.39
525.08	3803.99	526.35	5509.21
525.03	3881.68	526.3	5510.88
524.98	3879.74	526.25	5489.36
524.93	3888.99	526.2	5453.15
524.88	3934.85	526.15	5497.04
524.83	3896.05	526.1	5517.26
524.78	3880.45	526.05	5511.05
524.73	3808.29	526	5486.59
524.68	3802.76	525.95	5546.23
524.63	3840.73	525.9	5551.55
524.58	3818.75	525.85	5537.52
524.53	3829.65	525.8	5486.97
524.48	3869.73	525.75	5502.61
524.43	3903.14	525.7	5493.35
524.38	3888.53	525.65	5454.12
524.33	3888.78	525.6	5501.13
524.28	3830.44	525.55	5509.74
524.23	3844.9	525.5	5521.04
524.18	3857.13	525.45	5483.4
524.13	3851.74	525.4	5526.03
524.08	3818.54	525.35	5545.27
524.03	3776.43	525.3	5582.19
523.98	3781.2	525.25	5567.48
523.93	3868.03	525.2	5505.01
523.88	3879.05	525.15	5466.14
523.83	3926.05	525.1	5571.32
523.78	3849.5	525.05	5609.19
523.73	3833.14	525	5497.75
523.68	3884.72	524.95	5485.63
523.63	3900.86	524.9	5537.63
523.58	3940.71	524.85	5545.47
523.53	3863.65	524.8	5536.46
523.48	3877.99	524.75	5499.32
523.43	3868.01	524.7	5478.38
523.38	3887.91	524.65	5523.28
523.33	3887.07	524.6	5484.55
523.28	3855.06	524.55	5487.34
523.23	3856.47	524.5	5558.52
523.18	3851.49	524.45	5543.49
523.13	3836.74	524.4	5547.55
523.08	3875.69	524.35	5541
523.03	3866.51	524.3	5467.97
522.98	3854.25	524.25	5479.06
522.93	3832.2	524.2	5526.8
522.88	3809.72	524.15	5537.63
522.83	3864.82	524.1	5564.21
522.78	3894.51	524.05	5510.13
522.73	3894.78	524	5564.87
522.68	3859.78	523.95	5568.86
522.63	3860.84	523.9	5522.96
522.58	3869.87	523.85	5515.08
522.53	3887.86	523.8	5509.07
522.48	3899.97	523.75	5538.93
522.43	3915.34	523.7	5534.88
522.38	3893.46	523.65	5502.7
522.33	3834.76	523.6	5511.93
522.28	3846.91	523.55	5533.08
522.23	3831.68	523.5	5499.12
522.18	3797.95	523.45	5485.43
522.13	3798.47	523.4	5512.29
522.08	3857.89	523.35	5539.49
522.03	3867.3	523.3	5508.87
521.98	3879.61	523.25	5468.15
521.93	3853.25	523.2	5499.31
521.88	3847.53	523.15	5531.06
521.83	3812.99	523.1	5508.69
521.78	3825.66	523.05	5523.91
521.73	3865.12	523	5536.89
521.68	3861.28	522.95	5548.01
521.63	3857.26	522.9	5519.19
521.58	3884.18	522.85	5528.8
521.53	3848.59	522.8	5506.88
521.48	3846.57	522.75	5560.37
521.43	3855.26	522.7	5534.11
521.38	3822.61	522.65	5493.31
521.33	3834.72	522.6	5523.73
521.28	3833.57	522.55	5508.05
521.23	3863.6	522.5	5501.56
521.18	3897.99	522.45	5513.5
521.13	3898.89	522.4	5540.72
521.08	3881.7	522.35	5549.81
521.03	3853.92	522.3	5478.84
520.98	3840.57	522.25	5520.16

## Sheet: Figure 2a
	Bader charge of Ru
np-Ru/NC	0.021
2D-Ru/NC	0.041

## Sheet: Figure 2b
	2D-Ru/nc		Ru/C		np-Ru/nc
Binding energy (eV)	Intensity (a.u.)	Binding energy (eV)	Intensity (a.u.)	Binding energy (eV)	Intensity (a.u.)
502.2	9042.76	501.95	11982.2	502.5	8640.74
502.15	9020.98	501.9	11974.2	502.45	8752.28
502.1	9042.86	501.85	11968.2	502.4	8782.44
502.05	9040.8	501.8	11873.4	502.35	8639.58
502	9064.61	501.75	11866.8	502.3	8636.7
501.95	9054.97	501.7	11937.8	502.25	8591.17
501.9	9043.12	501.65	12009.1	502.2	8500.1
501.85	9023.44	501.6	11998.4	502.15	8546.29
501.8	9019.03	501.55	11931.3	502.1	8603.67
501.75	9013.61	501.5	11869.8	502.05	8699.5
501.7	9016.24	501.45	11763.8	502	8786.14
501.65	9051.75	501.4	11808.6	501.95	8759.42
501.6	9068.38	501.35	11879.1	501.9	8504.66
501.55	9028.09	501.3	11908.9	501.85	8497.67
501.5	9050.62	501.25	11875	501.8	8544
501.45	8808.92	501.2	11840.9	501.75	8498.36
501.4	8859.85	501.15	11936.2	501.7	8398.79
501.35	9027.95	501.1	11918.5	501.65	8466.59
501.3	9129.82	501.05	11759.5	501.6	8569.9
501.25	9063.48	501	11803.3	501.55	8592.42
501.2	9033.73	500.95	11965.9	501.5	8563.51
501.15	9079.93	500.9	11936.6	501.45	8472.61
501.1	9038.05	500.85	11944.9	501.4	8454.79
501.05	9068.59	500.8	11881.8	501.35	8565.22
501	9089.11	500.75	11957.4	501.3	8760.81
500.95	9136.12	500.7	11834.9	501.25	8823.59
500.9	9031.83	500.65	11940.7	501.2	8721.31
500.85	8988.75	500.6	11947.2	501.15	8622.94
500.8	8986.7	500.55	11922.4	501.1	8688.79
500.75	8919.75	500.5	12076.9	501.05	8727.25
500.7	8970.22	500.45	12127	501	8637.42
500.65	9086.42	500.4	12013.6	500.95	8577.78
500.6	9052.66	500.35	11946.5	500.9	8650.61
500.55	9110.86	500.3	11927.1	500.85	8680.63
500.5	9163.9	500.25	11980.7	500.8	8570.16
500.45	9119.16	500.2	11982.3	500.75	8473.31
500.4	9018.48	500.15	11968	500.7	8540.03
500.35	8978.6	500.1	11985.3	500.65	8565.19
500.3	8965	500.05	11875.8	500.6	8598.71
500.25	8957.97	500	11825.9	500.55	8526.53
500.2	9080.03	499.95	11733.9	500.5	8551.51
500.15	9103.36	499.9	11965.4	500.45	8556.51
500.1	9079.5	499.85	11928.3	500.4	8621.61
500.05	9045.04	499.8	11912.9	500.35	8655.37
500	9005.73	499.75	12146.4	500.3	8710.45
499.95	8976.22	499.7	12108.4	500.25	8686.95
499.9	8934.1	499.65	11899.4	500.2	8539.83
499.85	9066.58	499.6	11941.6	500.15	8711.83
499.8	9044.36	499.55	11919.2	500.1	8895.6
499.75	8996.82	499.5	11940.7	500.05	8915.39
499.7	9101.92	499.45	11993	500	8656.92
499.65	9092.62	499.4	11841.5	499.95	8507.92
499.6	9024.43	499.35	11925.3	499.9	8485.78
499.55	9138.31	499.3	11937	499.85	8627.03
499.5	9139.76	499.25	11873	499.8	8855.74
499.45	9088.03	499.2	11900.3	499.75	8858.12
499.4	9061.33	499.15	11920.5	499.7	8778.4
499.35	8968.56	499.1	11889	499.65	8796.42
499.3	9037.81	499.05	11871.4	499.6	8880.21
499.25	9133.56	499	11885	499.55	8874.09
499.2	9084.42	498.95	11919.6	499.5	8873.08
499.15	9070.25	498.9	11847.8	499.45	8909.89
499.1	9099.02	498.85	11887.4	499.4	8833.57
499.05	9055.54	498.8	11971.9	499.35	8728.32
499	9128.84	498.75	12102.7	499.3	8740.93
498.95	9152.38	498.7	12016.1	499.25	8841.17
498.9	9138.42	498.65	11848.6	499.2	8942.63
498.85	9205.5	498.6	11960.1	499.15	8982.01
498.8	9157.14	498.55	11966.7	499.1	9035.07
498.75	9097.14	498.5	11939	499.05	8991.94
498.7	9102.06	498.45	12009.6	499	8928.01
498.65	9109.08	498.4	12085.4	498.95	8898.64
498.6	9050.58	498.35	11927.3	498.9	8928.17
498.55	9008.17	498.3	12117.7	498.85	8946.9
498.5	9027.57	498.25	12088.7	498.8	9145.3
498.45	9108.33	498.2	11909.8	498.75	9322.76
498.4	9158.4	498.15	11940.5	498.7	9205.41
498.35	9072.28	498.1	11970.9	498.65	9129.93
498.3	9055.61	498.05	11930	498.6	9174.05
498.25	9123.06	498	11769.3	498.55	9089.93
498.2	9243.86	497.95	11884.8	498.5	8930.22
498.15	9031.57	497.9	11855.2	498.45	8972.09
498.1	9087.58	497.85	11863.5	498.4	9235.91
498.05	9072.19	497.8	11893.2	498.35	9245.08
498	9079.8	497.75	12058.3	498.3	9275.95
497.95	9111.7	497.7	12184.5	498.25	9162.88
497.9	9111.04	497.65	12121.7	498.2	9261.44
497.85	9130.94	497.6	11949	498.15	9331.86
497.8	9187.32	497.55	12025.7	498.1	9293.09
497.75	9138.86	497.5	11760.9	498.05	9181.01
497.7	9022.85	497.45	11845.8	498	9084.25
497.65	9060.22	497.4	12064.8	497.95	9128.82
497.6	9061.24	497.35	12141.1	497.9	9031.48
497.55	9034.61	497.3	12005.7	497.85	8971.6
497.5	9050.36	497.25	12048.3	497.8	8978.68
497.45	9045.59	497.2	12090.5	497.75	9060.72
497.4	9114.68	497.15	12184.4	497.7	9241.31
497.35	9114.06	497.1	11948.1	497.65	9281.17
497.3	8984.73	497.05	11819.9	497.6	9159.36
497.25	8977.89	497	11972.1	497.55	9074.79
497.2	9142.17	496.95	12035.5	497.5	9225.66
497.15	9160.06	496.9	12109.4	497.45	9265.19
497.1	9032.36	496.85	12064.4	497.4	9067.82
497.05	9026.65	496.8	11985.2	497.35	8963.17
497	9087.52	496.75	11956.8	497.3	8963.6
496.95	9069.25	496.7	12127	497.25	8966.69
496.9	9022.75	496.65	12009.5	497.2	8946.84
496.85	9123.72	496.6	12023.2	497.15	9041.92
496.8	9048.01	496.55	12064.9	497.1	8954.39
496.75	9091.08	496.5	12099.1	497.05	8921.91
496.7	9111.13	496.45	12033.3	497	8985.39
496.65	9145.99	496.4	11992.3	496.95	9113.55
496.6	9096.81	496.35	11941.5	496.9	9070.37
496.55	9047.4	496.3	12246.3	496.85	9050.55
496.5	9035.36	496.25	12368.4	496.8	9039.9
496.45	9064.39	496.2	12365.1	496.75	8969.17
496.4	9122.14	496.15	12315.6	496.7	8865.9
496.35	9042.46	496.1	12260.2	496.65	8903.02
496.3	9054.17	496.05	12174.2	496.6	8904.69
496.25	9127.89	496	12098.6	496.55	8856.9
496.2	9117.82	495.95	12162.7	496.5	8711.84
496.15	9195.9	495.9	12182.3	496.45	8606.3
496.1	9079.1	495.85	12172.6	496.4	8553.41
496.05	9083.16	495.8	12248.9	496.35	8612.6
496	9164.38	495.75	12225.7	496.3	8645.73
495.95	9113.82	495.7	12108.5	496.25	8571.53
495.9	9061.65	495.65	12200	496.2	8557.2
495.85	9041.82	495.6	12252.5	496.15	8679.75
495.8	9119.67	495.55	12234.6	496.1	8799.88
495.75	9027.44	495.5	12073.1	496.05	8663.2
495.7	9082.05	495.45	12104.9	496	8578.55
495.65	9144	495.4	12116.5	495.95	8583.53
495.6	9079.93	495.35	12132.6	495.9	8711.7
495.55	9110.36	495.3	12159.4	495.85	8700.89
495.5	9101.05	495.25	12062.6	495.8	8723.48
495.45	9159.97	495.2	12137.1	495.75	8620.75
495.4	9115.61	495.15	12148	495.7	8633.48
495.35	9177.58	495.1	12142.3	495.65	8700.25
495.3	9164.07	495.05	12073.4	495.6	8745.73
495.25	9128.49	495	12101.2	495.55	8720.71
495.2	9113.08	494.95	12204.3	495.5	8589.23
495.15	9136.8	494.9	12267.3	495.45	8522.76
495.1	9185.68	494.85	12254.2	495.4	8592.46
495.05	9175.48	494.8	12170.8	495.35	8698.9
495	9141.68	494.75	12204.5	495.3	8604.26
494.95	9185.98	494.7	12145.3	495.25	8585.47
494.9	9173.2	494.65	11952.7	495.2	8676.3
494.85	9100.14	494.6	12010.9	495.15	8778.57
494.8	9124.67	494.55	12180.4	495.1	8675.71
494.75	9133.69	494.5	12153.4	495.05	8629.43
494.7	9104.5	494.45	12113.2	495	8605.79
494.65	9018.75	494.4	11981.4	494.95	8645.96
494.6	9046.51	494.35	12029.6	494.9	8630.61
494.55	9134.25	494.3	12116.7	494.85	8692.72
494.5	9187.51	494.25	12188.2	494.8	8696.87
494.45	9224.16	494.2	12097.4	494.75	8645.9
494.4	9140.29	494.15	12025.1	494.7	8510.64
494.35	9136.09	494.1	12031.3	494.65	8522.7
494.3	9120.43	494.05	12087.9	494.6	8565.67
494.25	9148.7	494	12095.8	494.55	8656.74
494.2	9258.88	493.95	12020.2	494.5	8583.53
494.15	9138.22	493.9	11811.8	494.45	8578.72
494.1	8983.65	493.85	12075	494.4	8562.44
494.05	9106.12	493.8	11964	494.35	8534.46
494	9113.93	493.75	11886.3	494.3	8451.44
493.95	9180.82	493.7	12072.7	494.25	8478
493.9	9259.96	493.65	12022.3	494.2	8652.85
493.85	9222.16	493.6	11953.9	494.15	8674.41
493.8	9153.24	493.55	11911.3	494.1	8680.07
493.75	9099.07	493.5	12051.2	494.05	8586.09
493.7	9064.7	493.45	12094.2	494	8570.85
493.65	9080.92	493.4	12099.5	493.95	8457.56
493.6	9080.49	493.35	12294.1	493.9	8572.92
493.55	9108.83	493.3	12141	493.85	8642.27
493.5	9053.14	493.25	11949.7	493.8	8772.82
493.45	8926.25	493.2	12024.5	493.75	8828.47
493.4	9071.55	493.15	12177.7	493.7	8778.47
493.35	9194.33	493.1	12272.8	493.65	8682.3
493.3	9318.1	493.05	12135	493.6	8565.51
493.25	9285.19	493	12105.1	493.55	8644.14
493.2	9089.4	492.95	12212.1	493.5	8650.88
493.15	9046.08	492.9	12208.9	493.45	8762.86
493.1	9018.62	492.85	12065.9	493.4	8661.57
493.05	9123.06	492.8	12034.3	493.35	8675.7
493	9199.7	492.75	11963.3	493.3	8703.79
492.95	9141.43	492.7	11965.3	493.25	8855.57
492.9	9166.89	492.65	11954.1	493.2	8817.87
492.85	9090.08	492.6	11980.8	493.15	8680.49
492.8	9136.48	492.55	12130.1	493.1	8628.73
492.75	9100.51	492.5	12123.5	493.05	8727.4
492.7	9034.67	492.45	12077.2	493	8744.95
492.65	9108.1	492.4	12040.1	492.95	8765.58
492.6	9207.64	492.35	12065.3	492.9	8752.93
492.55	9134.78	492.3	12003.6	492.85	8685.75
492.5	9048.82	492.25	12064.9	492.8	8569.5
492.45	9107.68	492.2	12175.3	492.75	8595.67
492.4	9141.77	492.15	12077.3	492.7	8725.35
492.35	9162.86	492.1	11958.1	492.65	8763.12
492.3	9158.22	492.05	12083.8	492.6	8714.55
492.25	9193.3	492	12099.9	492.55	8605.9
492.2	9164.05	491.95	12172.6	492.5	8637.21
492.15	9093.08	491.9	12107.8	492.45	8648.14
492.1	9167.82	491.85	12017.9	492.4	8670.84
492.05	9201.26	491.8	11971.1	492.35	8738.74
492	9132.22	491.75	11956.8	492.3	8742.23
491.95	9133.43	491.7	12046.1	492.25	8742.81
491.9	9099.11	491.65	12160.4	492.2	8769.43
491.85	9020.02	491.6	12029.4	492.15	8843.39
491.8	9156.33	491.55	12110.1	492.1	8877.08
491.75	9214.28	491.5	12079.3	492.05	8844.64
491.7	9191.62	491.45	12043	492	8761.93
491.65	9114.52	491.4	12106.1	491.95	8596.22
491.6	9091.32	491.35	12188.6	491.9	8522.26
491.55	9128.62	491.3	12157.2	491.85	8557.72
491.5	9187.92	491.25	12071.5	491.8	8763.95
491.45	9130.3	491.2	12051.2	491.75	8810.38
491.4	9201.46	491.15	12126.7	491.7	8659.12
491.35	9286.01	491.1	12118.7	491.65	8546.54
491.3	9159.53	491.05	12071.5	491.6	8580.97
491.25	9230.45	491	11913	491.55	8585.21
491.2	9245.86	490.95	11969.6	491.5	8672.29
491.15	9086.69	490.9	12070.9	491.45	8717.76
491.1	9119.05	490.85	12092.4	491.4	8697.97
491.05	9177.82	490.8	12110.3	491.35	8654.6
491	9215.44	490.75	12017.1	491.3	8755.28
490.95	9139.66	490.7	12157.2	491.25	8822.23
490.9	9118.83	490.65	12126	491.2	8681.04
490.85	9170.32	490.6	12257.3	491.15	8661.56
490.8	9178.24	490.55	12177	491.1	8684.25
490.75	9214.39	490.5	12026	491.05	8785.76
490.7	9205.87	490.45	12103.6	491	8729.07
490.65	9249.25	490.4	12152.4	490.95	8845.62
490.6	9165.97	490.35	12139.2	490.9	8844.89
490.55	9144.73	490.3	12149.7	490.85	8766.91
490.5	9127.08	490.25	12191.7	490.8	8687.79
490.45	9195.52	490.2	12174.1	490.75	8617.68
490.4	9241.94	490.15	12054.9	490.7	8679.1
490.35	9153.25	490.1	12161.7	490.65	8762.13
490.3	9248.49	490.05	12228.1	490.6	8766.67
490.25	9246.48	490	12081.8	490.55	8620.11
490.2	9217.41	489.95	12038.3	490.5	8600.42
490.15	9259.38	489.9	12127.8	490.45	8495.64
490.1	9260.78	489.85	12074.3	490.4	8561.72
490.05	9249.66	489.8	11990.5	490.35	8675.21
490	9347.42	489.75	11976.4	490.3	8869.73
489.95	9287.84	489.7	12035.9	490.25	8704.08
489.9	9298.38	489.65	12029.2	490.2	8572.32
489.85	9298.38	489.6	12064.9	490.15	8465.81
489.8	9250.39	489.55	11887.1	490.1	8563.94
489.75	9255.28	489.5	11922.5	490.05	8599.92
489.7	9257.64	489.45	12096.6	490	8697.98
489.65	9231.25	489.4	12185.6	489.95	8834.12
489.6	9203.08	489.35	12033.4	489.9	8994.58
489.55	9178.39	489.3	12008.3	489.85	8952.35
489.5	9130.06	489.25	12070.7	489.8	8752.68
489.45	9239.23	489.2	12144	489.75	8650.52
489.4	9238.85	489.15	12066.5	489.7	8760.01
489.35	9243.02	489.1	12075.8	489.65	8826.71
489.3	9266.89	489.05	12095.7	489.6	8771.17
489.25	9273.24	489	12082.6	489.55	8686.03
489.2	9309.83	488.95	12167.6	489.5	8646.67
489.15	9257.51	488.9	12118.3	489.45	8694.87
489.1	9267.43	488.85	12178.8	489.4	8686.39
489.05	9260.68	488.8	12137.4	489.35	8672.22
489	9317.69	488.75	12101.6	489.3	8622.27
488.95	9419.83	488.7	12212.9	489.25	8815.35
488.9	9329.27	488.65	12228.6	489.2	8862.8
488.85	9385.34	488.6	12153.1	489.15	8824.76
488.8	9293.09	488.55	11943.1	489.1	8646.68
488.75	9303.37	488.5	12010.2	489.05	8618.76
488.7	9312.44	488.45	12158.4	489	8697.15
488.65	9347.82	488.4	12115.8	488.95	8641.33
488.6	9387.42	488.35	12138.9	488.9	8456.02
488.55	9329.98	488.3	12086.8	488.85	8517.33
488.5	9324.68	488.25	12190.7	488.8	8759.5
488.45	9331.42	488.2	12287.6	488.75	8850.05
488.4	9387.83	488.15	12230.9	488.7	8757.57
488.35	9436.74	488.1	12211.7	488.65	8736.76
488.3	9427.43	488.05	12257.4	488.6	8743.18
488.25	9398.51	488	12152.2	488.55	8826.23
488.2	9396.83	487.95	12185.3	488.5	8991.12
488.15	9277.28	487.9	12229.8	488.45	8934.25
488.1	9362.84	487.85	12200.1	488.4	8772.03
488.05	9406.75	487.8	12236.8	488.35	8791.88
488	9396.33	487.75	12328.4	488.3	8869
487.95	9373.03	487.7	12357.8	488.25	8871.59
487.9	9432.59	487.65	12192.6	488.2	8749.61
487.85	9580.01	487.6	12097.1	488.15	8743.22
487.8	9425.56	487.55	12189.7	488.1	8708.81
487.75	9391.39	487.5	12327.1	488.05	8921.93
487.7	9407.91	487.45	12355.1	488	8936.99
487.65	9455.6	487.4	12302.3	487.95	9005.5
487.6	9377.84	487.35	12449.3	487.9	8848.33
487.55	9412.01	487.3	12467	487.85	8868.22
487.5	9493.61	487.25	12299.8	487.8	8658.41
487.45	9486.22	487.2	12338	487.75	8512.29
487.4	9457.89	487.15	12310.6	487.7	8484.67
487.35	9464.32	487.1	12251.7	487.65	8738.84
487.3	9474.25	487.05	12302.4	487.6	8880.7
487.25	9503.65	487	12376.6	487.55	8828.52
487.2	9582.37	486.95	12347.1	487.5	8998.93
487.15	9593.97	486.9	12300.2	487.45	9192.28
487.1	9576.73	486.85	12426.3	487.4	9123.14
487.05	9620.36	486.8	12283	487.35	8871.75
487	9620.18	486.75	12200.6	487.3	8882.28
486.95	9526.1	486.7	12182.8	487.25	8950.4
486.9	9553	486.65	12256.2	487.2	8924.86
486.85	9554.2	486.6	12372.4	487.15	8811.07
486.8	9635.84	486.55	12133.7	487.1	8860.76
486.75	9630.81	486.5	12320.6	487.05	8853.29
486.7	9696.3	486.45	12371.2	487	8868.03
486.65	9736.24	486.4	12352.6	486.95	8906.65
486.6	9652.21	486.35	12428.6	486.9	9072.58
486.55	9736.63	486.3	12441.5	486.85	9092.91
486.5	9686.44	486.25	12396	486.8	9145.42
486.45	9704.51	486.2	12340.8	486.75	9134.25
486.4	9662.49	486.15	12357.3	486.7	9015.23
486.35	9654.42	486.1	12420.5	486.65	8963.49
486.3	9686.35	486.05	12367.1	486.6	9006.55
486.25	9844.51	486	12447.7	486.55	9108.86
486.2	9785.08	485.95	12523.1	486.5	9218.14
486.15	9774.49	485.9	12398.1	486.45	9224.8
486.1	9863.33	485.85	12431.4	486.4	9052.44
486.05	9861.04	485.8	12592.4	486.35	8941.12
486	9793.28	485.75	12576	486.3	9015.19
485.95	9855.24	485.7	12444.8	486.25	9010.86
485.9	9742.48	485.65	12353.7	486.2	9067.08
485.85	9825.28	485.6	12391.8	486.15	9256.38
485.8	9855.17	485.55	12441	486.1	9335.58
485.75	9848.23	485.5	12403	486.05	9247.93
485.7	9805.08	485.45	12391.8	486	9012.39
485.65	9756.49	485.4	12489.6	485.95	9072.66
485.6	9878.65	485.35	12567.7	485.9	9121.25
485.55	9873.58	485.3	12637.2	485.85	9217.01
485.5	9948.53	485.25	12560.9	485.8	9150.38
485.45	9822.92	485.2	12636	485.75	9167.1
485.4	9841.17	485.15	12534.2	485.7	9206.9
485.35	9838.24	485.1	12464.9	485.65	9188.29
485.3	9805.52	485.05	12533.5	485.6	9141.53
485.25	9813.66	485	12523.2	485.55	9055.02
485.2	9870.22	484.95	12556.5	485.5	9204.81
485.15	9881.47	484.9	12678.2	485.45	9261.03
485.1	9971.31	484.85	12484	485.4	9227.61
485.05	9930.31	484.8	12545	485.35	9276.09
485	9856.61	484.75	12705.3	485.3	9314.72
484.95	9970.72	484.7	12664.9	485.25	9282.46
484.9	10035.1	484.65	12674.2	485.2	9247.03
484.85	9921.31	484.6	12670.8	485.15	9417.31
484.8	9973.45	484.55	12812.6	485.1	9490.39
484.75	9917	484.5	12708.6	485.05	9463.15
484.7	9839.35	484.45	12762.6	485	9388.97
484.65	9767.23	484.4	12681.2	484.95	9360.89
484.6	9802.76	484.35	12533.9	484.9	9479
484.55	9878.75	484.3	12667.8	484.85	9464.18
484.5	9834.24	484.25	12693.1	484.8	9257.16
484.45	9803.97	484.2	12648.1	484.75	9136.82
484.4	9796.05	484.15	12539.6	484.7	9425.04
484.35	9713.58	484.1	12521	484.65	9617.81
484.3	9692.49	484.05	12553.5	484.6	9565.43
484.25	9674.91	484	12664.3	484.55	9408.29
484.2	9659.33	483.95	12752.3	484.5	9449.13
484.15	9727.25	483.9	12785.7	484.45	9453.36
484.1	9557.18	483.85	12650	484.4	9442.29
484.05	9559.76	483.8	12764.9	484.35	9337.84
484	9697.9	483.75	12804.5	484.3	9325.3
483.95	9690.13	483.7	12703.7	484.25	9434.02
483.9	9553.94	483.65	12607.2	484.2	9454.7
483.85	9645.95	483.6	12727.8	484.15	9401.75
483.8	9550.3	483.55	12673.5	484.1	9370.17
483.75	9427.19	483.5	12519	484.05	9448.62
483.7	9468.91	483.45	12498.9	484	9441.46
483.65	9543.04	483.4	12467	483.95	9413.74
483.6	9533.05	483.35	12515.6	483.9	9415.49
483.55	9483.88	483.3	12559.5	483.85	9377.23
483.5	9462.35	483.25	12490.6	483.8	9248.01
483.45	9469.75	483.2	12429.1	483.75	9202.17
483.4	9475.6	483.15	12458.2	483.7	9216.6
483.35	9499.33	483.1	12471.4	483.65	9340.95
483.3	9431.29	483.05	12453	483.6	9446.87
483.25	9466.78	483	12445.5	483.55	9534.3
483.2	9392.26	482.95	12442.5	483.5	9533.5
483.15	9426.86	482.9	12328.7	483.45	9326.23
483.1	9352.3	482.85	12352.7	483.4	9211.63
483.05	9251.83	482.8	12448.5	483.35	9169.57
483	9339.94	482.75	12370.6	483.3	9245.51
482.95	9298.83	482.7	12378.2	483.25	9003.33
482.9	9256.52	482.65	12355.5	483.2	8942.32
482.85	9252.48	482.6	12254.6	483.15	8941.84
482.8	9312.58	482.55	12316.9	483.1	8959.01
482.75	9282.06	482.5	12469.2	483.05	8952.35
482.7	9289.75	482.45	12346.9	483	9069.95
482.65	9213.88	482.4	12299	482.95	9142.83
482.6	9244.61	482.35	12253.2	482.9	9055.83
482.55	9267.92	482.3	12316.9	482.85	8963.44
482.5	9261.44	482.25	12227.7	482.8	8869.75
482.45	9278.18	482.2	12126.6	482.75	8855.05
482.4	9283.75	482.15	12143.5	482.7	8962.44
482.35	9168.62	482.1	12133.7	482.65	9038.23
482.3	9160.25	482.05	12094.1	482.6	8999.5
482.25	9024.49	482	12084.9	482.55	8930.75
482.2	9103.51	481.95	12087.2	482.5	8952.56
482.15	9142.42	481.9	12198.8	482.45	9030.1
482.1	9121.36	481.85	12207.8	482.4	8963.92
482.05	9051.34	481.8	12209.9	482.35	8911.89
482	9084.66	481.75	12085.8	482.3	8757.27
481.95	9169.57	481.7	12068.1	482.25	8667.69
481.9	9111.59	481.65	12045.1	482.2	8629.32
481.85	9202.24	481.6	12017.3	482.15	8744.52
481.8	9177.85	481.55	12160.8	482.1	8914.48
481.75	9174.02	481.5	12212.8	482.05	8923.49
481.7	9024.3	481.45	12140.8	482	8821.21
481.65	9086.53	481.4	11985.3	481.95	8639.01
481.6	9180.76	481.35	12121	481.9	8594.6
481.55	9135.2	481.3	12147.2	481.85	8659.67
481.5	9123.83	481.25	12135.4	481.8	8759.17
481.45	9114.3	481.2	12117.7	481.75	8732.7
481.4	9121.54	481.15	12190.1	481.7	8669.51
481.35	9110.82	481.1	12242.6	481.65	8622.56
481.3	9023.05	481.05	12191	481.6	8604.71
481.25	9043.56	481	12039.2	481.55	8636.59
481.2	9166.23	480.95	11862.7	481.5	8694.43
481.15	9096.7	480.9	11946	481.45	8738.07
481.1	9055.47	480.85	12035.9	481.4	8692.58
481.05	9083.69	480.8	12000.3	481.35	8755.49
481	9135.02	480.75	11994	481.3	8778.73
480.95	9049.14	480.7	12101.6	481.25	8780.17
480.9	9082	480.65	12056.2	481.2	8825.47
480.85	9153.62	480.6	12023.4	481.15	8795.4
480.8	9178.24	480.55	12034.4	481.1	8776.66
480.75	9045.26	480.5	12236.3	481.05	8678.01
480.7	9025.84	480.45	12217.1	481	8660.91
480.65	9157.74	480.4	12006.7	480.95	8664.59
480.6	9088.9	480.35	11998.9	480.9	8711.4
480.55	9065.09	480.3	12093.6	480.85	8703.06
480.5	9101.09	480.25	12150.3	480.8	8578.92
480.45	9137.69	480.2	12064.9	480.75	8483.27
480.4	9048.64	480.15	12022.4	480.7	8525.85
480.35	9053.51	480.1	11940.6	480.65	8590.62
480.3	9033.62	480.05	12016.6	480.6	8685.08
480.25	9112.66	480	11924.7	480.55	8676.12
480.2	8996.55	479.95	11766.1	480.5	8668.52
480.15	8955.11	479.9	11920.5	480.45	8610.26
480.1	8980.33	479.85	11986.9	480.4	8630.17
480.05	8952.53	479.8	12007.8	480.35	8682.29
480	8980.33	479.75	12006.7	480.3	8744.72
479.95	9048.01	479.7	11936	480.25	8645.76
479.9	9019.17	479.65	11936.1	480.2	8465.42
479.85	9015.26	479.6	11860.2	480.15	8367.45
479.8	9128.03	479.55	11928.7	480.1	8478.93
479.75	8968.32	479.5	12001	480.05	8580.82
479.7	8927.84	479.45	11997.5	480	8641.23
479.65	9007.14	479.4	12106.4	479.95	8612.31
479.6	8916.99	479.35	12040	479.9	8674.94
479.55	9023.47	479.3	12041.3	479.85	8742.68
479.5	9124.51	479.25	11982.3	479.8	8741.31
479.45	9168.08	479.2	11904.7	479.75	8670.18
479.4	8934.31	479.15	11945.3	479.7	8702.21
479.35	9025.38	479.1	12014.1	479.65	8756.52
479.3	9019.85	479.05	12034.7	479.6	8562.73
479.25	9045.25	479	12031	479.55	8539.49
479.2	9091.15	478.95	12050.3	479.5	8516.45
479.15	8949.58	478.9	11956.8	479.45	8615.46
479.1	8943.48	478.85	11928.3	479.4	8587.26
479.05	9032.89	478.8	12124.2	479.35	8716.14
479	8960.49	478.75	12143.6	479.3	8725.68
478.95	9049.21	478.7	12127.5	479.25	8658.18
478.9	8993.89	478.65	12021.2	479.2	8622.93
478.85	8886.46	478.6	11911.2	479.15	8620.7
478.8	8967.33	478.55	11975.6	479.1	8597.9
478.75	9040.65	478.5	11987.1	479.05	8620.89
478.7	9082.66	478.45	12062.8	479	8662.22
478.65	9035.47	478.4	12109.5	478.95	8582.5
478.6	9065.33	478.35	12036.7	478.9	8494.33
478.55	8933.6	478.3	11905.2	478.85	8571.59
478.5	9070.56	478.25	11766.9	478.8	8687.49
478.45	9164.59	478.2	11867.9	478.75	8720.58
478.4	8984.62	478.15	11998.8	478.7	8667.97
478.35	8905.87	478.1	11915.4	478.65	8651.66
478.3	9089.12	478.05	11882.2	478.6	8650.74
478.25	9088.93	478	11941.2	478.55	8780.36
478.2	8919.04	477.95	12004.3	478.5	8743.43
478.15	8989.98	477.9	11946.3	478.45	8614.52
478.1	8968.24	477.85	11984.9	478.4	8550.44
478.05	8989.18	477.8	12049.9	478.35	8684.97
478	9046.41	477.75	12048.6	478.3	8797.88
477.95	9022.42	477.7	12025.5	478.25	8669.5
477.9	9058.67	477.65	11985.2	478.2	8562.32
477.85	9091.65	477.6	11967	478.15	8592.5
477.8	9054.11	477.55	11894.5	478.1	8722.03
477.75	8971.19	477.5	11881.5	478.05	8803.79
477.7	8869.32	477.45	11981	478	8693.52
477.65	8881.89	477.4	11996.2	477.95	8780.93
477.6	8944.18	477.35	12073.5	477.9	8810.92
477.55	9040.14	477.3	12059.4	477.85	8874.68
477.5	9028.39	477.25	12073.5	477.8	8738.7
477.45	8930.09	477.2	11871.2	477.75	8735.79
477.4	9032.64	477.15	11857.2	477.7	8724.9
477.35	9067.41	477.1	11861	477.65	8690.63
477.3	9007.34	477.05	12016.5	477.6	8673.4
477.25	9146.29	477	12087.8	477.55	8747.11
477.2	9003.81	476.95	12125	477.5	8792.77
477.15	9049.47	476.9	12004.5	477.45	8648.2
477.1	8994.72	476.85	11880.5	477.4	8516.64
477.05	8916.39	476.8	11948.6	477.35	8618.75
477	8925.25	476.75	12031	477.3	8660.39
476.95	9050.78	476.7	12168.7	477.25	8549.7
476.9	9041.59	476.65	12038.5	477.2	8546.94
476.85	9000.59	476.6	12050	477.15	8645.83
476.8	8948.33	476.55	12008	477.1	8731.98
476.75	8939.78	476.5	11851.1	477.05	8685.64
476.7	8985.5	476.45	11906.9	477	8714.87
476.65	9041.14	476.4	11886.7	476.95	8674.4
476.6	9139.9	476.35	11978.3	476.9	8643.71
476.55	9078.2	476.3	12057.9	476.85	8637.98
476.5	9064.63	476.25	12114.4	476.8	8752.43
476.45	9087.2	476.2	12003.7	476.75	8756.08
476.4	9169.15	476.15	11956.6	476.7	8763.52
476.35	8991.37	476.1	12052.4	476.65	8679.01
476.3	8920.19	476.05	12018.2	476.6	8651.71
476.25	8972.95	476	11890.3	476.55	8690.97
476.2	9041.29	475.95	12069.6	476.5	8787.91
476.15	9082.06	475.9	12292.9	476.45	8762.48
476.1	9009.48	475.85	12310.8	476.4	8767.9
476.05	9056.6	475.8	12191.9	476.35	8955.52
476	8989	475.75	11983.2	476.3	8924.79
475.95	8979.72	475.7	11863.5	476.25	8654.56
475.9	8997.57	475.65	11880.3	476.2	8598.23
475.85	9123.66	475.6	12007	476.15	8697.3
475.8	9091.8	475.55	11973.7	476.1	8755.34
475.75	9000.19	475.5	11957.4	476.05	8646.57
475.7	9054.62	475.45	11995.4	476	8689.2
475.65	9054.67	475.4	12087.5	475.95	8738.25
475.6	9017.47	475.35	12226.6	475.9	8683.58
475.55	8990.41	475.3	12088.2	475.85	8708.89
475.5	9011.56	475.25	11921.2	475.8	8680.83
475.45	9062.35	475.2	12058.3	475.75	8649.22
475.4	9046.08	475.15	12034	475.7	8612.99
475.35	9048.95	475.1	12038.4	475.65	8744.73
475.3	9024.88	475.05	12051.5	475.6	8652.77
475.25	9026.73	475	12130.8	475.55	8589.29
475.2	9023.59	474.95	12099.5	475.5	8709.9
475.15	8955.42	474.9	11970.9	475.45	8751.72
475.1	8984.5	474.85	11944.5	475.4	8727.42
475.05	8990.26	474.8	12114.3	475.35	8860.02
475	9081.53	474.75	12102.4	475.3	8864.14
474.95	9041.23	474.7	12056.4	475.25	8725.26
474.9	9069.76	474.65	12014.2	475.2	8677.59
474.85	9108.97	474.6	12031	475.15	8716.44
474.8	9058.98	474.55	11964.5	475.1	8728.49
474.75	8999.92	474.5	11981.2	475.05	8726.04
474.7	8956.33	474.45	12046.2	475	8652.79
474.65	9069.68	474.4	12030.3	474.95	8582.23
474.6	9025.08	474.35	12040.5	474.9	8557.23
474.55	8928.02	474.3	11909.2	474.85	8529.01
474.5	8989.15	474.25	12132.5	474.8	8583.92
474.45	9031.28	474.2	12176.2	474.75	8724.39
474.4	9110.05	474.15	12117.5	474.7	8708.18
474.35	8960.22	474.1	12076.3	474.65	8619.74
474.3	8971.41	474.05	12130.7	474.6	8557.89
474.25	8994.92	474	12173	474.55	8618.79
474.2	9052.92	473.95	12165.6	474.5	8612.47
474.15	9043.98	473.9	12152.4	474.45	8604.35
474.1	9165.55	473.85	12066.9	474.4	8613.58
474.05	9114.61	473.8	12006.6	474.35	8616.58
474	8985.73	473.75	12023	474.3	8661.99
473.95	9066.7	473.7	11975.7	474.25	8539.54
473.9	9141.43	473.65	11974.4	474.2	8722.38
473.85	9074.58	473.6	12081.2	474.15	8758.27
473.8	9105.77	473.55	12119.3	474.1	8710.16
473.75	9109.33	473.5	12094.2	474.05	8526.5
473.7	8998.74	473.45	12056.4	474	8549
473.65	8979.24	473.4	12008.8	473.95	8649.04
473.6	9135.79	473.35	12011.1	473.9	8647.76
473.55	9101.18	473.3	12166.4	473.85	8776.01
473.5	9083.31	473.25	12107.8	473.8	8850.56
473.45	9025.87	473.2	12053.8	473.75	8920.48
473.4	9056.18	473.15	12182.4	473.7	8953.63
473.35	9117.33	473.1	12229	473.65	8936.05
473.3	9184.92	473.05	12205	473.6	8721.99
473.25	8996.83	473	12087.9	473.55	8555.22
473.2	8949.85	472.95	12009.4	473.5	8692.48
473.15	9006.35	472.9	12215.5	473.45	8860.28
473.1	8973.43	472.85	12048.3	473.4	8812.09
473.05	8976.15	472.8	12117.2	473.35	8642.77
473	9050.69	472.75	12155.1	473.3	8637.98
472.95	9183.42	472.7	12074.6	473.25	8608.76
472.9	9125.41	472.65	12153	473.2	8726.78
472.85	9045.53	472.6	12146.1	473.15	8799.12
472.8	9113.38	472.55	12148.1	473.1	8889.64
472.75	9014.5	472.5	12115.1	473.05	8857.05
472.7	9015.95	472.45	11992.1	473	8797.51
472.65	9108.95	472.4	12069.7	472.95	8729.41
472.6	9115.94	472.35	12091.9	472.9	8727.31
472.55	9091.05	472.3	12106.9	472.85	8792.22
472.5	9026.07	472.25	11996.2	472.8	8691.88
472.45	9016.27	472.2	12015	472.75	8660.79
472.4	9053.65	472.15	12092.9	472.7	8704.19
472.35	9033.91	472.1	12049.6	472.65	8779
472.3	8997.59	472.05	12078	472.6	8668.61
472.25	9073.58	472	12054.9	472.55	8830.53
472.2	9075.94	471.95	12150.2	472.5	8993.96
472.15	9147.3	471.9	12137.1	472.45	8910.08
472.1	9134.23	471.85	12100.4	472.4	8608.66
472.05	8989.69	471.8	12178.2	472.35	8613.71
472	9071.49	471.75	12100.8	472.3	8722.01
471.95	9098.91	471.7	12191.4	472.25	8724.62
471.9	9101.02	471.65	12176.1	472.2	8662.86
471.85	8981.18	471.6	12094.5	472.15	8641.62
471.8	8942.75	471.55	12068.4	472.1	8677.8
471.75	8888.98	471.5	12311.8	472.05	8838.42
471.7	9033.3	471.45	12356.4	472	8934.08
471.65	9088.54	471.4	12298.8	471.95	8862.83
471.6	9036.58	471.35	12138.2	471.9	8648.63
471.55	8934.28	471.3	12156.7	471.85	8662.82
471.5	9162.58	471.25	12052.5	471.8	8724.35
471.45	9180.16	471.2	12063.2	471.75	8799.27
471.4	9143.97	471.15	12191.3	471.7	8760.98
471.35	9126.75	471.1	12136.7	471.65	8834.99
471.3	9117.02	471.05	12102.8	471.6	8954
471.25	9106.99	471	11993.5	471.55	8964.17
471.2	9055.34	470.95	12102.7	471.5	8860.65
471.15	9077.45	470.9	12338	471.45	8746.8
471.1	9156.68	470.85	12265.6	471.4	8779.49
471.05	9120.59	470.8	12132.1	471.35	8854.89
471	9103.93	470.75	12308.3	471.3	8934.94
470.95	9111.72	470.7	12404	471.25	8926.12
470.9	9120.16	470.65	12321	471.2	8751.62
470.85	9046.8	470.6	12172.2	471.15	8598.94
470.8	8971.69	470.55	12091.9	471.1	8730.98
470.75	9011.02	470.5	12056.1	471.05	8842.83
470.7	8994.16	470.45	12081.3	471	8972.14
470.65	9013	470.4	12072.5	470.95	8990.7
470.6	9009.97	470.35	12122.2	470.9	8924.25
470.55	8990.91	470.3	12169.2	470.85	8807.58
470.5	9084.76	470.25	12112.5	470.8	8901.17
470.45	9096.17	470.2	12107.8	470.75	8849.31
470.4	9121.66	470.15	12116.1	470.7	8638.68
470.35	9172.67	470.1	12113	470.65	8649.97
470.3	9053.97	470.05	12080.2	470.6	8779.28
470.25	9155.26	470	12137.9	470.55	8807.7
470.2	9099.85	469.95	12327	470.5	8768.4
470.15	9134.44	469.9	12212	470.45	8663.98
470.1	9181.99	469.85	12198.5	470.4	8600.54
470.05	9121.28	469.8	12166.8	470.35	8595.88
470	9125.65	469.75	12241.5	470.3	8738.49
469.95	9053.03	469.7	12210.8	470.25	8937.23
469.9	8982.01	469.65	12159.3	470.2	9015.32
469.85	9056.25	469.6	12078.8	470.15	8946.47
469.8	9087.64	469.55	12204.7	470.1	8954.14
469.75	9003.33	469.5	12126	470.05	8957.06
469.7	9066.64	469.45	12130.8	470	8773.39
469.65	9060.58	469.4	12240	469.95	8755.99
469.6	9115.81	469.35	12097.9	469.9	8932.43
469.55	9155.6	469.3	12044.7	469.85	9006.95
469.5	9050.53	469.25	12042.2	469.8	8935.48
469.45	9240.31	469.2	12144	469.75	8836.97
469.4	9192.31	469.15	12119.1	469.7	8773.36
469.35	9204.9	469.1	12025.7	469.65	8850.9
469.3	9163.61	469.05	12112.8	469.6	8931.3
469.25	9171.26	469	12276.4	469.55	8813.83
469.2	9147.72	468.95	12264.8	469.5	8738.81
469.15	9153.85	468.9	12236.4	469.45	8682.32
469.1	9252.35	468.85	12242.9	469.4	8779.69
469.05	9162	468.8	12168.4	469.35	8840.01
469	9117.48	468.75	12215.9	469.3	8925.32
468.95	9135.49	468.7	12183.1	469.25	8811.12
468.9	9247.75	468.65	12205	469.2	8698.39
468.85	9202.56	468.6	12277.5	469.15	8714.71
468.8	9249.52	468.55	12217.8	469.1	8808.5
468.75	9226.81	468.5	12065.2	469.05	8987.58
468.7	9173.89	468.45	12174.6	469	8966.62
468.65	9200.71	468.4	12198.5	468.95	8844.87
468.6	9228.82	468.35	12288	468.9	8703.13
468.55	9293.26	468.3	12310.8	468.85	8729.8
468.5	9165.95	468.25	12285.2	468.8	8793.32
468.45	9187.58	468.2	12312.6	468.75	8840.43
468.4	9209.56	468.15	12236.7	468.7	8836.65
468.35	9126.24	468.1	12332.5	468.65	8894.47
468.3	9170.09	468.05	12275.3	468.6	8865.45
468.25	9167.71	468	12279.4	468.55	8797.42
468.2	9147.17	467.95	12258.3	468.5	8705.16
468.15	9186.34	467.9	12273.6	468.45	8834.09
468.1	9183.77	467.85	12240.6	468.4	8849.3
468.05	9154.58	467.8	12174.1	468.35	8937.37
468	9212.62	467.75	12246.7	468.3	8984.75
467.95	9176.91	467.7	12213.3	468.25	9046.35
467.9	9200.32	467.65	12223.5	468.2	8931
467.85	9164.86	467.6	12226.4	468.15	8806.03
467.8	9267.44	467.55	12293.4	468.1	8883.81
467.75	9274.38	467.5	12360	468.05	9119.86
467.7	9258.83	467.45	12353	468	9164.52
467.65	9335.84	467.4	12335.4	467.95	8932.73
467.6	9420.2	467.35	12397.2	467.9	8782.39
467.55	9355.21	467.3	12441.7	467.85	8813.35
467.5	9307.17	467.25	12258.7	467.8	8852.07
467.45	9354.28	467.2	12286.3	467.75	8944.77
467.4	9285.62	467.15	12382.9	467.7	8946.88
467.35	9372.7	467.1	12252.6	467.65	8892.88
467.3	9337.6	467.05	12173.8	467.6	8874.88
467.25	9335.02	467	12294.9	467.55	8846.02
467.2	9361.87	466.95	12322.5	467.5	8808.75
467.15	9289.09	466.9	12176.1	467.45	8815.72
467.1	9291.15	466.85	12334.1	467.4	8783.29
467.05	9419.65	466.8	12486.3	467.35	8862.82
467	9317.6	466.75	12518.7	467.3	8882.34
466.95	9344.32	466.7	12539.9	467.25	8936.47
466.9	9412.43	466.65	12550.3	467.2	8798.57
466.85	9320.31	466.6	12373.4	467.15	8883.02
466.8	9306.28	466.55	12291.8	467.1	8971.32
466.75	9323.83	466.5	12370.4	467.05	9004.84
466.7	9315.46	466.45	12413	467	8958.55
466.65	9382.54	466.4	12327.1	466.95	9027.84
466.6	9469.58	466.35	12233.8	466.9	9119.42
466.55	9450.02	466.3	12410.6	466.85	8934.58
466.5	9407.55	466.25	12444.8	466.8	8850.52
466.45	9444.01	466.2	12522.2	466.75	9022.19
466.4	9466.42	466.15	12529.8	466.7	9087.61
466.35	9489.1	466.1	12515.4	466.65	8990.47
466.3	9519.91	466.05	12426	466.6	8953.28
466.25	9504.35	466	12541.8	466.55	8986.5
466.2	9444.68	465.95	12417.6	466.5	8991.78
466.15	9466.72	465.9	12380.7	466.45	9061.72
466.1	9493.76	465.85	12467.3	466.4	9116.15
466.05	9530.95	465.8	12422.7	466.35	9008.2
466	9399.91	465.75	12438.2	466.3	8920.11
465.95	9484.01	465.7	12431.2	466.25	9021.97
465.9	9466.14	465.65	12393.6	466.2	9187.28
465.85	9504.04	465.6	12529.8	466.15	9150.09
465.8	9579.83	465.55	12569.2	466.1	9076.03
465.75	9640.32	465.5	12630.3	466.05	9067.19
465.7	9599.75	465.45	12657.2	466	9141.62
465.65	9678.68	465.4	12569.8	465.95	9222.25
465.6	9757	465.35	12555.7	465.9	9171.12
465.55	9654.95	465.3	12473.6	465.85	9117.99
465.5	9640.78	465.25	12429.3	465.8	9067.27
465.45	9601.76	465.2	12437	465.75	9126.11
465.4	9636.19	465.15	12559.9	465.7	9159.06
465.35	9672.61	465.1	12549.1	465.65	9283.93
465.3	9721.83	465.05	12593.2	465.6	9278.94
465.25	9696.39	465	12707.9	465.55	9207.42
465.2	9812.71	464.95	12725.5	465.5	9222.61
465.15	9884.64	464.9	12570	465.45	9296.2
465.1	9810.39	464.85	12475.8	465.4	9259.97
465.05	9802.34	464.8	12649.6	465.35	9096.68
465	9807.52	464.75	12622.1	465.3	8973.82
464.95	9823.1	464.7	12527.6	465.25	9038.23
464.9	9835.52	464.65	12572.9	465.2	9174.88
464.85	9843.66	464.6	12637.9	465.15	9222.34
464.8	9779.65	464.55	12841.4	465.1	9318.39
464.75	9916.18	464.5	12756.2	465.05	9341.84
464.7	9986.89	464.45	12656.6	465	9305.87
464.65	9953.75	464.4	12686.9	464.95	9331.37
464.6	10091.4	464.35	12784.6	464.9	9374.54
464.55	10143.4	464.3	12730.5	464.85	9265.44
464.5	10026.8	464.25	12790	464.8	9167.64
464.45	10002.5	464.2	12881.6	464.75	9276.6
464.4	10098.5	464.15	12837.8	464.7	9359.85
464.35	10141.3	464.1	12776.5	464.65	9374.25
464.3	10093.6	464.05	12775.4	464.6	9388.78
464.25	10182.8	464	12752.3	464.55	9395.39
464.2	10140.2	463.95	12856.7	464.5	9484.84
464.15	10167.5	463.9	12950.1	464.45	9557.54
464.1	10261.3	463.85	13030	464.4	9413.1
464.05	10210.6	463.8	12971.4	464.35	9205.16
464	10294.4	463.75	12917.8	464.3	9282.41
463.95	10385	463.7	12905.9	464.25	9531.13
463.9	10311.2	463.65	12842.1	464.2	9580.51
463.85	10268.4	463.6	13099.8	464.15	9455.2
463.8	10258.9	463.55	13017.8	464.1	9430.6
463.75	10304.6	463.5	12999.4	464.05	9533.37
463.7	10329.8	463.45	12934.5	464	9624.52
463.65	10356.3	463.4	12971.6	463.95	9632.79
463.6	10316	463.35	12906.6	463.9	9595.37
463.55	10244.7	463.3	12972.8	463.85	9601.45
463.5	10280.8	463.25	12961.7	463.8	9604.09
463.45	10356.5	463.2	12930.1	463.75	9685.32
463.4	10468.4	463.15	13158.7	463.7	9659.24
463.35	10424.5	463.1	13187.3	463.65	9626.25
463.3	10363.8	463.05	13234.3	463.6	9638
463.25	10435.3	463	13178.9	463.55	9815.76
463.2	10474.5	462.95	13103.4	463.5	9863.51
463.15	10436.4	462.9	13005.3	463.45	9789.75
463.1	10437.4	462.85	13107.3	463.4	9873.26
463.05	10470.6	462.8	13292	463.35	10060.5
463	10504.3	462.75	13365	463.3	10086.5
462.95	10511.3	462.7	13363.2	463.25	9944.34
462.9	10451.3	462.65	13318.5	463.2	9916.21
462.85	10300.5	462.6	13403	463.15	9880.05
462.8	10470.4	462.55	13406.3	463.1	9858.53
462.75	10515.1	462.5	13370.7	463.05	9870.92
462.7	10376.6	462.45	13452.9	463	10031.4
462.65	10357.7	462.4	13438.7	462.95	10127.8
462.6	10373.9	462.35	13424.1	462.9	10100.9
462.55	10345.6	462.3	13350.7	462.85	10146.7
462.5	10387.9	462.25	13359.3	462.8	10320.9
462.45	10306.9	462.2	13464.4	462.75	10264.6
462.4	10269.8	462.15	13522.8	462.7	10288.2
462.35	10289	462.1	13568.1	462.65	10196.4
462.3	10232	462.05	13531.8	462.6	10122
462.25	10190.4	462	13460.3	462.55	10218
462.2	10290.9	461.95	13473.8	462.5	10295.2
462.15	10291.5	461.9	13540.7	462.45	10318
462.1	10294.5	461.85	13570.5	462.4	10264.8
462.05	10053.2	461.8	13469	462.35	10353.5
462	10098.4	461.75	13418.2	462.3	10419.6
461.95	10173.1	461.7	13467.6	462.25	10387.3
461.9	10064.3	461.65	13365.9	462.2	10382.4
461.85	10029.8	461.6	13268.9	462.15	10428.1
461.8	10062.8	461.55	13224	462.1	10432.6
461.75	10104.4	461.5	13267.3	462.05	10382
461.7	9954.33	461.45	13398.9	462	10435
461.65	9962.42	461.4	13406.1	461.95	10334.7
461.6	9970.23	461.35	13325.7	461.9	10160.4
461.55	9941.53	461.3	13290.3	461.85	10070.3
461.5	9765	461.25	13262.8	461.8	10144.8
461.45	9803.92	461.2	13301.8	461.75	10215
461.4	9681.24	461.15	13275.9	461.7	10139.7
461.35	9638.88	461.1	13163.7	461.65	9992.39
461.3	9745.08	461.05	13084.9	461.6	10014.2
461.25	9763.01	461	13205.5	461.55	10118.7
461.2	9655.06	460.95	13024.3	461.5	10112.3
461.15	9658.19	460.9	13101	461.45	9816.91
461.1	9575.74	460.85	13074.7	461.4	9750.47
461.05	9567.19	460.8	13044.2	461.35	9803.86
461	9459.07	460.75	12886.1	461.3	9871.84
460.95	9420.55	460.7	12900.4	461.25	9802.59
460.9	9420	460.65	12894.4	461.2	9724.25
460.85	9471.04	460.6	12959	461.15	9715.17
460.8	9530.11	460.55	12945.9	461.1	9695.28
460.75	9424.1	460.5	12769.4	461.05	9788.37
460.7	9357.11	460.45	12712.7	461	9722.72
460.65	9451.3	460.4	12759.1	460.95	9640.59
460.6	9407.75	460.35	12713.1	460.9	9416.17
460.55	9347.09	460.3	12698.7	460.85	9486.66
460.5	9317.14	460.25	12714.5	460.8	9563.75
460.45	9220.72	460.2	12585.9	460.75	9463.24
460.4	9299.59	460.15	12549.9	460.7	9182.55
460.35	9183.49	460.1	12542.5	460.65	9087.43
460.3	9157.58	460.05	12552.3	460.6	9268.99
460.25	9149.12	460	12530.1	460.55	9322.91
460.2	9185.6	459.95	12524.2	460.5	9285.74
460.15	9148.65	459.9	12512	460.45	9240.92
460.1	9181.28	459.85	12438.9	460.4	9346.44
460.05	9136.7	459.8	12606.3	460.35	9302.54
460	9076.84	459.75	12596.5	460.3	9086.61
459.95	9021.37	459.7	12511.2	460.25	8950.36
459.9	9016.54	459.65	12498.8	460.2	9101.95
459.85	9051.33	459.6	12493.3	460.15	9256.56
459.8	9060.19	459.55	12393.1	460.1	9226.82
459.75	9136.03	459.5	12419.1	460.05	9110.73
459.7	9086.86	459.45	12462.8	460	9051.73
459.65	9083.97	459.4	12432	459.95	8981.81
459.6	9034.96	459.35	12264	459.9	9025.58
459.55	8980.56	459.3	12319.8	459.85	8956.05
459.5	9047.64	459.25	12341.6	459.8	8901.75
459.45	8999.89	459.2	12338.7	459.75	8977.93
459.4	8941.14	459.15	12324.2	459.7	9191.21
459.35	9046.32	459.1	12323.5	459.65	9091.47
459.3	9030.19	459.05	12287.2	459.6	8964.52
459.25	8979.73	459	12260.7	459.55	8927.29
459.2	9094.24	458.95	12395.1	459.5	9002.52
459.15	9042.79	458.9	12287.1	459.45	8883.48
459.1	8963.8	458.85	12253.6	459.4	8912.51
459.05	9036.19	458.8	12272.2	459.35	8947.75
459	8955.25	458.75	12265.2	459.3	8926.77
458.95	8916.95	458.7	12262.5	459.25	8754.63
458.9	8999	458.65	12210.5	459.2	8777.66
458.85	8863.19	458.6	12183.6	459.15	8880.64
458.8	8849.64	458.55	12218.7	459.1	8849.63
458.75	8970.9	458.5	12081.7	459.05	8753.06
458.7	8986.1	458.45	12101.1	459	8736.45
458.65	8937.15	458.4	12205.5	458.95	8739
458.6	8960.78	458.35	12264.4	458.9	8785
458.55	8943.28	458.3	12240.8	458.85	8735.09
458.5	9026.86	458.25	12268.7	458.8	8734.04
458.45	8866.56	458.2	12195.2	458.75	8876.7
458.4	8910.88	458.15	12267.8	458.7	9025.15
458.35	8982.86	458.1	12116.3	458.65	8787.05
458.3	9004.06	458.05	12189.4	458.6	8520.94
458.25	8951.93	458	12135.2	458.55	8430.66
458.2	9005.88	457.95	12095.4	458.5	8551.25
458.15	8952.9	457.9	12130.5	458.45	8635.8
458.1	8789.14	457.85	12142.9	458.4	8836.93
458.05	8863.69	457.8	12192.6	458.35	8873.02
458	8904.79	457.75	12167.6	458.3	8790.5
457.95	8938.14	457.7	12185.1	458.25	8712
457.9	8983.7	457.65	12080.8	458.2	8695.23
457.85	8979.79	457.6	12174.8	458.15	8695.59
457.8	9041.22	457.55	12261.2	458.1	8659.07
457.75	8911.21	457.5	12118.1	458.05	8683.83
457.7	8911.1	457.45	12035.9	458	8828.93
457.65	8892.35	457.4	12134.9	457.95	8778.71
457.6	8840.02	457.35	12092.5	457.9	8610.08
457.55	8897.08	457.3	12050.1	457.85	8416.51
457.5	8926.84	457.25	12105.2	457.8	8602.6
457.45	9000.28	457.2	12026.4	457.75	8823.23
457.4	8988.95	457.15	12022.8	457.7	8827.51
457.35	8949	457.1	12151.7	457.65	8639.91
457.3	8866.6	457.05	12057.9	457.6	8541.46
457.25	8865.39	457	12150.6	457.55	8662.66
457.2	8977.24	456.95	11985.3	457.5	8663.42
457.15	8906.82	456.9	12059.9	457.45	8612.73
457.1	8759.55	456.85	12129	457.4	8647.97
457.05	8927.88	456.8	12058.7	457.35	8725.93
457	8914.41	456.75	12138.6	457.3	8726.03
456.95	8869.85	456.7	12242.6	457.25	8696.03
456.9	8956.32	456.65	12148.5	457.2	8686.83
456.85	9006.08	456.6	12222.4	457.15	8656.06
456.8	8881.94	456.55	12224.7	457.1	8703.98
456.75	8899.42	456.5	12006.5	457.05	8739.18
456.7	8885.51	456.45	11981	457	8685
456.65	8817.68	456.4	12154.8	456.95	8623.42
456.6	8820.86	456.35	12218.4	456.9	8664.35
456.55	8829.5	456.3	12104.1	456.85	8711.91
456.5	8834.31	456.25	12162.1	456.8	8598.06
456.45	8899.94	456.2	12138.5	456.75	8632.95
456.4	8845.33	456.15	12194.8	456.7	8757.27
456.35	8890.14	456.1	12160.2	456.65	8898.13
456.3	8956.63	456.05	12040.2	456.6	8865.35
456.25	8790.73	456	11988.9	456.55	8782.01
456.2	8891.86	455.95	12163.1	456.5	8709.34
456.15	8863.92	455.9	12134.6	456.45	8717.91
456.1	8787.2	455.85	12021	456.4	8824.26
456.05	8754.44	455.8	11956.7	456.35	8785.18
456	8942.78	455.75	11978.3	456.3	8694.46
455.95	8954.97	455.7	12102.6	456.25	8605.51
455.9	8854.25	455.65	12183.2	456.2	8582.99
455.85	8798.09	455.6	12229.5	456.15	8521.99
455.8	8817.92	455.55	12190.5	456.1	8536.69
455.75	8786.68	455.5	12072.9	456.05	8597.36
455.7	8810.4	455.45	12043.7	456	8661.62
455.65	8805.34	455.4	12039.5	455.95	8677.66
455.6	8805.58	455.35	12022.2	455.9	8732.22
455.55	8773.12	455.3	12116	455.85	8717.84
455.5	8837.84	455.25	12215.7	455.8	8649.67
455.45	8802.11	455.2	12133.6	455.75	8643.02
455.4	8854.98	455.15	12112.6	455.7	8665.73
455.35	8843.23	455.1	12199	455.65	8660.39
455.3	8910.46	455.05	12049.1	455.6	8653.37
455.25	8905.19	455	12065.2	455.55	8587.52
455.2	8948.33	454.95	12073.4	455.5	8470.72
455.15	8818.48	454.9	12266.8	455.45	8569.78
455.1	8844.7	454.85	12167.9	455.4	8740.15
455.05	8904.9	454.8	12105.5	455.35	8797.29
455	8792.95	454.75	12175.2	455.3	8646.39
454.95	8841.1	454.7	12011.5	455.25	8680.24
454.9	8878.45	454.65	12132.8	455.2	8729.62
454.85	8819.58	454.6	12065.6	455.15	8789.77
454.8	8886.49	454.55	12118.4	455.1	8669.48
454.75	8919.2	454.5	12214.9	455.05	8612.03
454.7	8918.88	454.45	12104	455	8612.19
454.65	8868.01	454.4	12190.7	454.95	8708.36
454.6	8918.25	454.35	12197.7	454.9	8785.6
454.55	8823.1	454.3	12112.6	454.85	8780.84
454.5	8820.62	454.25	12196.3	454.8	8754.05
454.45	8826.82	454.2	12102.4	454.75	8708.11
454.4	8874.25	454.15	12119.6	454.7	8710.09
454.35	9023.77	454.1	12101.2	454.65	8683.61
454.3	9026.92	454.05	12072.3	454.6	8732.73
454.25	8927.88	454	12121.8	454.55	8816.11
454.2	8932.99	453.95	12057.8	454.5	8854.52
454.15	8965.96	453.9	11969	454.45	8762.58
454.1	8864.08	453.85	12081.2	454.4	8834.4
454.05	8830.6	453.8	12142.5	454.35	8919.92
454	8877.72	453.75	12294.6	454.3	8945.82
453.95	8819.09	453.7	12191.3	454.25	8769.56
453.9	8854.51	453.65	12170.7	454.2	8714.88
453.85	8865.67	453.6	12144.3	454.15	8689.05
453.8	8765.45	453.55	12181	454.1	8727.72
453.75	8758.09	453.5	12043.3	454.05	8623.02
453.7	8824.84	453.45	12030.7	454	8669.24
453.65	8826.16	453.4	12063.9	453.95	8786.09
453.6	8854.09	453.35	12127.1	453.9	8851.85
453.55	8839.34	453.3	12153.8	453.85	8752.78
453.5	8877.88	453.25	11982	453.8	8627.73
453.45	8914.9	453.2	12080.5	453.75	8472.59
453.4	8796.28	453.15	12078.1	453.7	8499.23
453.35	8754.48	453.1	12015.8	453.65	8738.14
453.3	8798.59	453.05	12130.9	453.6	8746.35
453.25	8868.62	453	12165.9	453.55	8549.32
453.2	8928.42	452.95	12042.9	453.5	8400.78
453.15	9015.85	452.9	12012.4	453.45	8536.77
453.1	8953.01	452.85	12081.4	453.4	8650.49
453.05	8932.52	452.8	12147.2	453.35	8735.35
453	8894.44	452.75	12074.4	453.3	8733.25
452.95	8903.38	452.7	12169.2	453.25	8742.3
452.9	8901.59	452.65	12136.3	453.2	8742.31
452.85	8861.45	452.6	12075	453.15	8866.02
452.8	8837.53	452.55	12133.3	453.1	8905.1
452.75	8911.94	452.5	12156.1	453.05	8863.62
452.7	8817.57	452.45	12070.1	453	8691.78
452.65	8774.38	452.4	12139.6	452.95	8674.45
452.6	8810.84	452.35	12139.6	452.9	8652.47
452.55	8861.83	452.3	12085.8	452.85	8783.75
452.5	8841.61	452.25	11995.8	452.8	8833.19
452.45	8854.32	452.2	12022.7	452.75	8919.36
452.4	8738.17	452.15	12112.1	452.7	8872.57
452.35	8743.14	452.1	12251.4	452.65	8771.48
452.3	8811.86	452.05	12159.2	452.6	8746.43
452.25	8860.05	452	12154.3	452.55	8831.59
452.2	8873.82	451.95	12155.7	452.5	8922.26
452.15	8905.06	451.9	12204.2	452.45	8902.13
452.1	8872.27	451.85	12205.9	452.4	8762.16
452.05	8912.18	451.8	12096.3	452.35	8641.25
452	8870.16	451.75	11985.2	452.3	8629.27
451.95	8835.28	451.7	12074	452.25	8832.53
451.9	8825.71	451.65	12085.4	452.2	8893.14
451.85	8848.57	451.6	12140.8	452.15	8776.31
451.8	8789.83	451.55	12040.2	452.1	8561.39
451.75	8750.31	451.5	12079.8	452.05	8535.62
451.7	8861.47	451.45	12045.9	452	8708.71
451.65	8820.88	451.4	12110.2	451.95	8820.5
451.6	8842.52	451.35	12062.4	451.9	8918.05
451.55	8901.77	451.3	12064.9	451.85	8952.66
451.5	8827.56	451.25	11967.9	451.8	8915.46
451.45	8930.16	451.2	11962.9	451.75	8763.57
451.4	8927.88	451.15	12083.4	451.7	8683.31
451.35	8835.11	451.1	12129.2	451.65	8685.39
451.3	8830.23	451.05	12187.8	451.6	8714.3
451.25	8845.52	451	12236	451.55	8759.8
451.2	8835.46	450.95	12268.5	451.5	8833.66
451.15	8883.25	450.9	12001.2	451.45	8843.6
451.1	8880.3	450.85	11904.4	451.4	8853.95
451.05	8828.38	450.8	12014.2	451.35	8748.34
451	8796.37	450.75	12141.6	451.3	8793.61
450.95	8753.53	450.7	12141.8	451.25	8897.99
450.9	8753.91	450.65	12068.6	451.2	8940.72
450.85	8858.8	450.6	12134	451.15	8798.37
450.8	8923.27	450.55	12105.2	451.1	8761.09
450.75	8880.15	450.5	12129.7	451.05	8834.33
450.7	8788.87	450.45	12150.6	451	8841.32
450.65	8833.27	450.4	12081.8	450.95	8760.95
450.6	8906.69	450.35	12098.7	450.9	8628.68
450.55	8892.48	450.3	12217.4	450.85	8622.28
450.5	8815.67	450.25	12201.2	450.8	8865.41
450.45	8782.58	450.2	12177.3	450.75	8996.79
450.4	8869.65	450.15	12078.3	450.7	8876.2
450.35	8861.77	450.1	12176.1	450.65	8808.13
450.3	8841.88	450.05	12191.7	450.6	8910.7
450.25	8810.75	450	12107.4	450.55	8828.55
450.2	8787.81	449.95	12054.4	450.5	8785.67
450.15	8816.69	449.9	12087.5	450.45	8813.87
450.1	8837.32	449.85	12062.3	450.4	8933.67
450.05	8831.62	449.8	12142	450.35	8800.75
450	8721.22	449.75	12178.6	450.3	8823.16
449.95	8749.76	449.7	12231	450.25	8671.1
449.9	8807.05	449.65	12156.1	450.2	8717.89
449.85	8875.96	449.6	12043.8	450.15	8689.85
449.8	8891	449.55	12024	450.1	8766.53
449.75	8812.84	449.5	12079.7	450.05	8724.69
449.7	8864.2	449.45	12103.5	450	8749.14
449.65	8912.03	449.4	12126.4	449.95	8607.24
449.6	8962.18	449.35	12234.9	449.9	8612.58
449.55	8884.74	449.3	12225.2	449.85	8778.96
449.5	8823.35	449.25	12201.7	449.8	8941.86
449.45	8997.91	449.2	12138.9	449.75	8915.17
449.4	8830.06	449.15	12038.9	449.7	8791.48
449.35	8839.06	449.1	12066.5	449.65	8648.66
449.3	8837.31	449.05	12145.8	449.6	8556.49
449.25	9014.42	449	12232.8	449.55	8590.5
449.2	8815	448.95	12121.7	449.5	8617.03
449.15	8805.22	448.9	11964.1	449.45	8712.95
449.1	8916.34	448.85	12053.8	449.4	8778.25
449.05	8823.22	448.8	12004.1	449.35	8848.74
449	8825.95	448.75	12048.7	449.3	8776.33
448.95	8802.94	448.7	11967.9	449.25	8732.69
448.9	8802.75	448.65	11966.2	449.2	8757.91
448.85	8871.7	448.6	11964.1	449.15	8856.17
448.8	8787.15	448.55	12034.3	449.1	8804.65
448.75	8774.5	448.5	12130.7	449.05	8583.63
448.7	8806	448.45	12286.4	449	8577.15
448.65	8841.25	448.4	12210.1	448.95	8734.77
448.6	8867.73	448.35	12096.3	448.9	8836.47
448.55	8879.64	448.3	12232.2	448.85	8873.76
448.5	8886.91	448.25	12219.6	448.8	8846.66
448.45	8907.16	448.2	12089.4	448.75	8776.47
448.4	8881.24	448.15	12148.6	448.7	8635.34
448.35	8801.14	448.1	12081.8	448.65	8675.03
448.3	8780.27	448.05	12118.3	448.6	8611.02
448.25	8765.4	448	12142.7	448.55	8683.54
448.2	8775.2	447.95	12123.9	448.5	8828.75

## Sheet: Figure 2c
	Work function (eV)
2D-Ru/NC	8.67
np-Ru/NC	8.38
NP-Ru/c	8.29

## Sheet: Figure 2f
Cross section(μm)	Potential (mV)
0	38.4261
0.01172	47.8552
0.02344	43.2465
0.03516	46.267
0.04688	48.0669
0.05859	42.5427
0.07031	40.6805
0.08203	47.0579
0.09375	46.4164
0.10547	51.8783
0.11719	49.4058
0.12891	41.135
0.14063	45.6814
0.15234	51.1433
0.16406	50.1966
0.17578	40.7052
0.1875	44.0309
0.19922	54.9859
0.21094	50.3772
0.22266	37.5288
0.23438	36.8873
0.24609	38.0768
0.25781	38.9612
0.26953	34.3525
0.28125	33.4058
0.29297	33.3746
0.30469	23.8832
0.31641	17.7486
0.32813	18.9381
0.33984	19.2121
0.35156	16.1292
0.36328	12.436
0.375	16.3721
0.38672	9.93231
0.39844	4.40807
0.41016	10.4803
0.42188	8.61814
0.43359	2.48355
0.44531	-2.73552
0.45703	3.94709
0.46875	4.52627
0.48047	1.74856
0.49219	2.63292
0.50391	-2.58616
0.51563	-0.78629
0.52734	4.9808
0.53906	1.89792
0.55078	0.95125
0.5625	3.05628
0.57422	-0.02659
0.58594	2.07845
0.59766	0.8266
0.60938	-1.03559
0.62109	-2.59261
0.63281	4.70034
0.64453	1.61746
0.65625	-0.5499
0.66797	-5.4638
0.67969	1.21881
0.69141	-3.46057
0.70313	-0.36937
0.71484	1.43049
0.72656	-1.34721
0.73828	-5.95594
0.75	0.11632
0.76172	-5.7131
0.77344	-3.30289
0.78516	3.99006
0.79688	-3.06004
0.80859	-1.26018
0.82031	-4.64822
0.83203	-9.56212
0.84375	2.30839
0.85547	-6.87791
0.86719	-4.30382
0.87891	-2.97301
0.89063	-4.22485
0.90234	0.01638
0.91406	-8.2544
0.92578	-12.8631
0.9375	-4.3495
0.94922	-0.41344
0.96094	-9.29457
0.97266	-10.5464
0.98438	-6.61035
0.99609	-11.2191
1.00781	-15.5226

## Sheet: Figure 2i
Cross section(μm)	Potential (mV)
0	25.997
0.01953	23.5362
0.03906	25.6532
0.05859	21.3613
0.07813	25.3094
0.09766	26.8161
0.11719	23.7449
0.13672	26.7775
0.15625	28.2841
0.17578	27.044
0.19531	31.9077
0.21484	28.8365
0.23438	25.155
0.25391	28.7979
0.27344	25.7268
0.29297	23.8764
0.3125	25.6882
0.33203	26.8896
0.35156	24.1237
0.37109	18.0007
0.39063	10.6569
0.41016	7.28061
0.42969	14.5858
0.44922	8.22867
0.46875	10.8849
0.48828	6.59302
0.50781	5.35298
0.52734	6.85961
0.54688	7.14551
0.56641	1.32768
0.58594	-4.49014
0.60547	-1.45757
0.625	5.84757
0.64453	3.38679
0.66406	-0.29473
0.68359	-0.61923
0.70313	-5.52149
0.72266	-7.67708
0.74219	0.54361
0.76172	1.74505
0.78125	-0.10536
0.80078	-5.92318
0.82031	-6.55284
0.83984	-2.90991
0.85937	-2.92921
0.87891	-9.6626
0.89844	-11.2078
0.91797	-10.9219
0.9375	-4.22715
0.95703	-1.19462
0.97656	-9.45391
0.99609	-12.2199

## Sheet: Figure 3a
	NC		2DRu		np-Ru		RuC								N14		N15
E (V vs. RHE)	J (mA/cm2)	E (V vs. RHE)	J (mA/cm2)	E (V vs. RHE)	J (mA/cm2)	E (V vs. RHE)	J (mA/cm2)							chemical shift (ppm)	Intensity (a.u.)	chemical shift (ppm)	Intensity (a.u.)
0	-0.97	0	-4.668	0	-2.5368	0	-1.2408							6.35772	0.00884	6.36872	-0.01025
-0.001	-0.9712	-0.001	-4.72	-0.001	-2.5492	-0.001	-1.25							6.35803	0.03933	6.36903	-0.01571
-0.002	-0.9728	-0.002	-4.772	-0.002	-2.5624	-0.002	-1.2608							6.35833	0.03676	6.36933	-0.02874
-0.003	-0.972	-0.003	-4.824	-0.003	-2.574	-0.003	-1.2684							6.35864	-0.01627	6.36964	-0.00829
-0.004	-0.9764	-0.004	-4.876	-0.004	-2.5888	-0.004	-1.2784							6.35894	-0.05489	6.36994	0.00234
-0.005	-0.9772	-0.005	-4.932	-0.005	-2.598	-0.005	-1.2868							6.35925	-0.04577	6.37025	-0.01041
-0.006	-0.978	-0.006	-4.984	-0.006	-2.6124	-0.006	-1.298							6.35955	-0.04313	6.37055	0.00651
-0.007	-0.9788	-0.007	-5.036	-0.007	-2.6252	-0.007	-1.3068							6.35986	-0.01982	6.37086	0.01236
-0.008	-0.9808	-0.008	-5.092	-0.008	-2.6408	-0.008	-1.3168							6.36016	-0.01324	6.37116	0.01568
-0.009	-0.9804	-0.009	-5.148	-0.009	-2.6532	-0.009	-1.3272							6.36047	0.01677	6.37147	0.0259
-0.01	-0.9804	-0.01	-5.2	-0.01	-2.666	-0.01	-1.3368							6.36077	0.02984	6.37177	0.02362
-0.011	-0.9848	-0.011	-5.256	-0.011	-2.6796	-0.011	-1.3472							6.36108	0.01717	6.37208	0.03626
-0.012	-0.9856	-0.012	-5.316	-0.012	-2.694	-0.012	-1.3572							6.36138	0.02	6.37238	0.05648
-0.013	-0.9852	-0.013	-5.372	-0.013	-2.7064	-0.013	-1.366							6.36169	0.04571	6.37269	0.04674
-0.014	-0.9904	-0.014	-5.432	-0.014	-2.7248	-0.014	-1.3792							6.36199	0.0229	6.373	0.02451
-0.015	-0.9932	-0.015	-5.492	-0.015	-2.7404	-0.015	-1.3916							6.3623	0.00402	6.3733	0.01027
-0.016	-0.9932	-0.016	-5.548	-0.016	-2.756	-0.016	-1.4028							6.36261	-0.01174	6.37361	0.03822
-0.017	-0.9976	-0.017	-5.612	-0.017	-2.77	-0.017	-1.4128							6.36291	-0.01435	6.37391	0.05445
-0.018	-0.998	-0.018	-5.668	-0.018	-2.7868	-0.018	-1.422							6.36322	-0.00203	6.37422	0.03541
-0.019	-0.9984	-0.019	-5.732	-0.019	-2.7992	-0.019	-1.4332							6.36352	0.01067	6.37452	0.00546
-0.02	-1.0012	-0.02	-5.792	-0.02	-2.816	-0.02	-1.4444							6.36383	0.02747	6.37483	0.00764
-0.021	-1.0024	-0.021	-5.856	-0.021	-2.83	-0.021	-1.454							6.36413	0.000229366	6.37513	0.02099
-0.022	-1.0032	-0.022	-5.916	-0.022	-2.8468	-0.022	-1.4664							6.36444	-0.02164	6.37544	0.02039
-0.023	-1.0032	-0.023	-5.98	-0.023	-2.8636	-0.023	-1.4772							6.36474	0.0257	6.37574	-0.000485968
-0.024	-1.0068	-0.024	-6.044	-0.024	-2.8816	-0.024	-1.4872							6.36505	0.04905	6.37605	-0.01811
-0.025	-1.006	-0.025	-6.108	-0.025	-2.8968	-0.025	-1.4972							6.36535	0.08782	6.37635	-0.02068
-0.026	-1.0076	-0.026	-6.172	-0.026	-2.9136	-0.026	-1.5096							6.36566	0.10216	6.37666	-0.00882
-0.027	-1.0084	-0.027	-6.244	-0.027	-2.9316	-0.027	-1.5196							6.36596	0.08709	6.37696	-0.000382113
-0.028	-1.0128	-0.028	-6.308	-0.028	-2.9496	-0.028	-1.53							6.36627	0.04435	6.37727	0.00213
-0.029	-1.0116	-0.029	-6.372	-0.029	-2.9644	-0.029	-1.5432							6.36657	0.00731	6.37757	-0.0035
-0.03	-1.0128	-0.03	-6.444	-0.03	-2.9844	-0.03	-1.5552							6.36688	-0.00306	6.37788	0.0068
-0.031	-1.0148	-0.031	-6.516	-0.031	-3.0016	-0.031	-1.564							6.36718	0.00501	6.37818	0.0303
-0.032	-1.014	-0.032	-6.584	-0.032	-3.0184	-0.032	-1.5752							6.36749	0.04319	6.37849	0.03081
-0.033	-1.0196	-0.033	-6.656	-0.033	-3.038	-0.033	-1.5868							6.36779	0.05169	6.37879	0.03668
-0.034	-1.0196	-0.034	-6.728	-0.034	-3.0556	-0.034	-1.5996							6.3681	0.02415	6.3791	0.00686
-0.035	-1.0208	-0.035	-6.796	-0.035	-3.072	-0.035	-1.6108							6.3684	0.01111	6.3794	-0.00393
-0.036	-1.0216	-0.036	-6.868	-0.036	-3.09	-0.036	-1.622							6.36871	0.00242	6.37971	-0.00169
-0.037	-1.0232	-0.037	-6.94	-0.037	-3.112	-0.037	-1.636							6.36901	0.00572	6.38001	0.00279
-0.038	-1.0248	-0.038	-7.012	-0.038	-3.1312	-0.038	-1.6468							6.36932	-0.00487	6.38032	-0.0107
-0.039	-1.0264	-0.039	-7.084	-0.039	-3.146	-0.039	-1.6592							6.36962	-0.01158	6.38062	-0.02786
-0.04	-1.0288	-0.04	-7.16	-0.04	-3.1696	-0.04	-1.6732							6.36993	-0.00748	6.38093	-0.04162
-0.041	-1.0304	-0.041	-7.236	-0.041	-3.1932	-0.041	-1.6848							6.37023	-0.00178	6.38123	-0.02471
-0.042	-1.0308	-0.042	-7.304	-0.042	-3.2104	-0.042	-1.6976							6.37054	-0.00695	6.38154	-0.00144
-0.043	-1.0348	-0.043	-7.38	-0.043	-3.2328	-0.043	-1.7096							6.37084	-0.009	6.38184	0.0184
-0.044	-1.0352	-0.044	-7.46	-0.044	-3.2508	-0.044	-1.7244							6.37115	0.00768	6.38215	0.01648
-0.045	-1.0352	-0.045	-7.536	-0.045	-3.2708	-0.045	-1.7376							6.37145	-0.00685	6.38245	-0.00423
-0.046	-1.0384	-0.046	-7.616	-0.046	-3.2944	-0.046	-1.7492							6.37176	-0.01044	6.38276	-0.01108
-0.047	-1.0408	-0.047	-7.696	-0.047	-3.3152	-0.047	-1.7648							6.37206	0.000217922	6.38306	0.01308
-0.048	-1.0416	-0.048	-7.776	-0.048	-3.3352	-0.048	-1.7772							6.37237	7.98631e-05	6.38337	0.03481
-0.049	-1.0432	-0.049	-7.856	-0.049	-3.3564	-0.049	-1.7912							6.37267	-0.01182	6.38367	0.04687
-0.05	-1.0452	-0.05	-7.936	-0.05	-3.3792	-0.05	-1.8044							6.37298	0.01179	6.38398	0.02011
-0.051	-1.0464	-0.051	-8.02	-0.051	-3.4004	-0.051	-1.8196							6.37329	0.01974	6.38429	-0.0065
-0.052	-1.048	-0.052	-8.104	-0.052	-3.4232	-0.052	-1.834							6.37359	0.01823	6.38459	-0.0082
-0.053	-1.0496	-0.053	-8.184	-0.053	-3.4436	-0.053	-1.8476							6.3739	-0.01627	6.3849	0.00262
-0.054	-1.05	-0.054	-8.264	-0.054	-3.4656	-0.054	-1.862							6.3742	0.0028	6.3852	0.00926
-0.055	-1.0512	-0.055	-8.352	-0.055	-3.4888	-0.055	-1.878							6.37451	0.01158	6.38551	-0.00477
-0.056	-1.0532	-0.056	-8.436	-0.056	-3.5096	-0.056	-1.8928							6.37481	0.01386	6.38581	-0.02609
-0.057	-1.0572	-0.057	-8.524	-0.057	-3.5344	-0.057	-1.908							6.37512	0.04394	6.38612	-0.02
-0.058	-1.056	-0.058	-8.616	-0.058	-3.5568	-0.058	-1.9248							6.37542	0.06373	6.38642	-0.00116
-0.059	-1.0596	-0.059	-8.704	-0.059	-3.5812	-0.059	-1.9384							6.37573	0.03207	6.38673	0.00927
-0.06	-1.0608	-0.06	-8.796	-0.06	-3.6048	-0.06	-1.9568							6.37603	0.00985	6.38703	0.019
-0.061	-1.06	-0.061	-8.888	-0.061	-3.6292	-0.061	-1.9692							6.37634	0.04777	6.38734	0.00473
-0.062	-1.0628	-0.062	-8.98	-0.062	-3.6528	-0.062	-1.9868							6.37664	0.09116	6.38764	-0.02199
-0.063	-1.066	-0.063	-9.068	-0.063	-3.678	-0.063	-2.0032							6.37695	0.09355	6.38795	-0.04286
-0.064	-1.0652	-0.064	-9.152	-0.064	-3.7024	-0.064	-2.0204							6.37725	0.06627	6.38825	-0.03806
-0.065	-1.0688	-0.065	-9.24	-0.065	-3.732	-0.065	-2.0352							6.37756	0.05744	6.38856	-0.04717
-0.066	-1.0732	-0.066	-9.336	-0.066	-3.7576	-0.066	-2.0556							6.37786	0.01157	6.38886	-0.05283
-0.067	-1.0744	-0.067	-9.428	-0.067	-3.7824	-0.067	-2.0712							6.37817	-0.0018	6.38917	-0.04958
-0.068	-1.0764	-0.068	-9.524	-0.068	-3.8124	-0.068	-2.0896							6.37847	0.01358	6.38947	-0.03931
-0.069	-1.0768	-0.069	-9.62	-0.069	-3.836	-0.069	-2.1052							6.37878	0.0172	6.38978	-0.02775
-0.07	-1.0768	-0.07	-9.716	-0.07	-3.8632	-0.07	-2.1248							6.37908	0.00983	6.39008	-0.0151
-0.071	-1.0792	-0.071	-9.812	-0.071	-3.89	-0.071	-2.14							6.37939	-0.00686	6.39039	0.00228
-0.072	-1.0812	-0.072	-9.916	-0.072	-3.9172	-0.072	-2.1604							6.37969	-0.02841	6.39069	-0.0059
-0.073	-1.0824	-0.073	-10.016	-0.073	-3.9484	-0.073	-2.1756							6.38	-0.01025	6.391	-0.02386
-0.074	-1.0828	-0.074	-10.116	-0.074	-3.9752	-0.074	-2.1944							6.3803	0.01543	6.3913	-0.02106
-0.075	-1.0848	-0.075	-10.228	-0.075	-4.004	-0.075	-2.2148							6.38061	0.02072	6.39161	-0.02386
-0.076	-1.0868	-0.076	-10.332	-0.076	-4.032	-0.076	-2.234							6.38091	0.04319	6.39191	-0.03075
-0.077	-1.0864	-0.077	-10.436	-0.077	-4.06	-0.077	-2.2532							6.38122	0.03995	6.39222	-0.04241
-0.078	-1.0904	-0.078	-10.54	-0.078	-4.092	-0.078	-2.2732							6.38152	0.03777	6.39252	-0.04832
-0.079	-1.0928	-0.079	-10.644	-0.079	-4.12	-0.079	-2.294							6.38183	0.02334	6.39283	-0.03127
-0.08	-1.094	-0.08	-10.752	-0.08	-4.148	-0.08	-2.312							6.38213	-0.0066	6.39313	-0.03614
-0.081	-1.0956	-0.081	-10.864	-0.081	-4.18	-0.081	-2.3336							6.38244	-0.01296	6.39344	-0.0299
-0.082	-1.0968	-0.082	-10.968	-0.082	-4.212	-0.082	-2.3572							6.38274	0.00649	6.39374	-0.02239
-0.083	-1.0992	-0.083	-11.076	-0.083	-4.244	-0.083	-2.3768							6.38305	0.02571	6.39405	-0.02572
-0.084	-1.1012	-0.084	-11.188	-0.084	-4.276	-0.084	-2.4012							6.38335	0.03036	6.39435	0.00142
-0.085	-1.1028	-0.085	-11.304	-0.085	-4.308	-0.085	-2.422							6.38366	-0.00205	6.39466	0.00237
-0.086	-1.1028	-0.086	-11.416	-0.086	-4.34	-0.086	-2.4444							6.38396	-0.03892	6.39496	-0.01435
-0.087	-1.1052	-0.087	-11.528	-0.087	-4.372	-0.087	-2.4656							6.38427	-0.02648	6.39527	-0.01909
-0.088	-1.1072	-0.088	-11.64	-0.088	-4.404	-0.088	-2.49							6.38458	0.00596	6.39558	-0.0065
-0.089	-1.1096	-0.089	-11.756	-0.089	-4.44	-0.089	-2.5132							6.38488	-0.00251	6.39588	0.01006
-0.09	-1.1088	-0.09	-11.872	-0.09	-4.468	-0.09	-2.5344							6.38519	0.00313	6.39619	-0.01563
-0.091	-1.1132	-0.091	-11.988	-0.091	-4.508	-0.091	-2.5588							6.38549	0.01094	6.39649	-0.01762
-0.092	-1.1156	-0.092	-12.108	-0.092	-4.54	-0.092	-2.5844							6.3858	-0.01116	6.3968	-0.00552
-0.093	-1.1176	-0.093	-12.228	-0.093	-4.572	-0.093	-2.6068							6.3861	-0.01913	6.3971	-0.00988
-0.094	-1.1196	-0.094	-12.352	-0.094	-4.608	-0.094	-2.63							6.38641	-0.00886	6.39741	-0.0107
-0.095	-1.1212	-0.095	-12.472	-0.095	-4.648	-0.095	-2.6556							6.38671	0.00103	6.39771	-0.01848
-0.096	-1.1204	-0.096	-12.592	-0.096	-4.684	-0.096	-2.6756							6.38702	0.01829	6.39802	-0.02556
-0.097	-1.1248	-0.097	-12.72	-0.097	-4.72	-0.097	-2.7048							6.38732	-0.00359	6.39832	-0.03534
-0.098	-1.1256	-0.098	-12.844	-0.098	-4.76	-0.098	-2.7264							6.38763	-0.03293	6.39863	-0.03576
-0.099	-1.1276	-0.099	-12.968	-0.099	-4.796	-0.099	-2.7516							6.38793	-0.05486	6.39893	0.00534
-0.1	-1.1284	-0.1	-13.096	-0.1	-4.832	-0.1	-2.7776							6.38824	-0.03113	6.39924	0.0354
-0.101	-1.1304	-0.101	-13.224	-0.101	-4.872	-0.101	-2.8032							6.38854	-0.03264	6.39954	0.03585
-0.102	-1.1332	-0.102	-13.356	-0.102	-4.908	-0.102	-2.83							6.38885	-0.02363	6.39985	-0.00512
-0.103	-1.1336	-0.103	-13.484	-0.103	-4.948	-0.103	-2.8556							6.38915	0.02679	6.40015	-0.02631
-0.104	-1.1352	-0.104	-13.616	-0.104	-4.988	-0.104	-2.8832							6.38946	0.04294	6.40046	-0.0157
-0.105	-1.138	-0.105	-13.752	-0.105	-5.028	-0.105	-2.9132							6.38976	0.02537	6.40076	-0.0137
-0.106	-1.1368	-0.106	-13.884	-0.106	-5.064	-0.106	-2.942							6.39007	-0.01024	6.40107	-0.01632
-0.107	-1.1412	-0.107	-14.02	-0.107	-5.108	-0.107	-2.9692							6.39037	-0.0384	6.40137	-0.02107
-0.108	-1.1448	-0.108	-14.156	-0.108	-5.152	-0.108	-2.9968							6.39068	-0.01213	6.40168	-0.01604
-0.109	-1.1428	-0.109	-14.292	-0.109	-5.192	-0.109	-3.0244							6.39098	0.01393	6.40198	-0.03091
-0.11	-1.1464	-0.11	-14.432	-0.11	-5.236	-0.11	-3.054							6.39129	0.02584	6.40229	-0.03584
-0.111	-1.1528	-0.111	-14.572	-0.111	-5.28	-0.111	-3.086							6.39159	0.00676	6.40259	-0.03775
-0.112	-1.15	-0.112	-14.712	-0.112	-5.324	-0.112	-3.1152							6.3919	0.00752	6.4029	-0.03142
-0.113	-1.1544	-0.113	-14.856	-0.113	-5.364	-0.113	-3.1444							6.3922	0.01027	6.4032	-0.01899
-0.114	-1.1536	-0.114	-15	-0.114	-5.408	-0.114	-3.1764							6.39251	-0.023	6.40351	-0.03685
-0.115	-1.1548	-0.115	-15.144	-0.115	-5.452	-0.115	-3.2064							6.39281	-0.03699	6.40381	-0.04907
-0.116	-1.1564	-0.116	-15.292	-0.116	-5.5	-0.116	-3.238							6.39312	-0.04319	6.40412	-0.04157
-0.117	-1.1644	-0.117	-15.444	-0.117	-5.544	-0.117	-3.2716							6.39342	-0.0425	6.40442	-0.01765
-0.118	-1.1648	-0.118	-15.592	-0.118	-5.592	-0.118	-3.3028							6.39373	-0.00659	6.40473	-0.00825
-0.119	-1.1672	-0.119	-15.744	-0.119	-5.636	-0.119	-3.3336							6.39403	0.00548	6.40503	-0.0137
-0.12	-1.1672	-0.12	-15.896	-0.12	-5.684	-0.12	-3.3672							6.39434	0.00769	6.40534	-0.01532
-0.121	-1.1704	-0.121	-16.048	-0.121	-5.736	-0.121	-3.3988							6.39464	0.00982	6.40564	-0.00988
-0.122	-1.1708	-0.122	-16.196	-0.122	-5.78	-0.122	-3.4324							6.39495	0.02311	6.40595	-0.02354
-0.123	-1.1736	-0.123	-16.356	-0.123	-5.832	-0.123	-3.4668							6.39525	0.04734	6.40626	-0.0515
-0.124	-1.1772	-0.124	-16.512	-0.124	-5.884	-0.124	-3.4992							6.39556	0.06227	6.40656	-0.05516
-0.125	-1.178	-0.125	-16.672	-0.125	-5.932	-0.125	-3.5304							6.39587	0.04806	6.40687	-0.05808
-0.126	-1.1784	-0.126	-16.836	-0.126	-5.98	-0.126	-3.5636							6.39617	0.06701	6.40717	-0.04738
-0.127	-1.1828	-0.127	-16.996	-0.127	-6.032	-0.127	-3.5996							6.39648	0.10728	6.40748	-0.03403
-0.128	-1.1812	-0.128	-17.16	-0.128	-6.08	-0.128	-3.6336							6.39678	0.10522	6.40778	-0.01956
-0.129	-1.1856	-0.129	-17.328	-0.129	-6.136	-0.129	-3.6708							6.39709	0.08663	6.40809	-0.00774
-0.13	-1.1884	-0.13	-17.484	-0.13	-6.192	-0.13	-3.7092							6.39739	0.12004	6.40839	0.00791
-0.131	-1.1908	-0.131	-17.648	-0.131	-6.244	-0.131	-3.7456							6.3977	0.14233	6.4087	0.02222
-0.132	-1.1912	-0.132	-17.812	-0.132	-6.3	-0.132	-3.7852							6.398	0.12119	6.409	0.0308
-0.133	-1.1924	-0.133	-17.98	-0.133	-6.356	-0.133	-3.8196							6.39831	0.08252	6.40931	0.03074
-0.134	-1.196	-0.134	-18.156	-0.134	-6.412	-0.134	-3.8568							6.39861	0.0664	6.40961	0.04124
-0.135	-1.198	-0.135	-18.332	-0.135	-6.472	-0.135	-3.8964							6.39892	0.08028	6.40992	0.07105
-0.136	-1.2004	-0.136	-18.504	-0.136	-6.528	-0.136	-3.9356							6.39922	0.07777	6.41022	0.07318
-0.137	-1.2028	-0.137	-18.68	-0.137	-6.584	-0.137	-3.9744							6.39953	0.07451	6.41053	0.0539
-0.138	-1.2032	-0.138	-18.856	-0.138	-6.644	-0.138	-4.016							6.39983	0.05553	6.41083	0.05835
-0.139	-1.2056	-0.139	-19.04	-0.139	-6.704	-0.139	-4.052							6.40014	0.06397	6.41114	0.07183
-0.14	-1.2084	-0.14	-19.22	-0.14	-6.764	-0.14	-4.096							6.40044	0.04999	6.41144	0.05752
-0.141	-1.2084	-0.141	-19.392	-0.141	-6.82	-0.141	-4.14							6.40075	0.00764	6.41175	0.03317
-0.142	-1.2136	-0.142	-19.576	-0.142	-6.88	-0.142	-4.18							6.40105	-0.01874	6.41205	0.01989
-0.143	-1.2156	-0.143	-19.756	-0.143	-6.944	-0.143	-4.224							6.40136	-0.02267	6.41236	0.00333
-0.144	-1.2196	-0.144	-19.94	-0.144	-7.008	-0.144	-4.272							6.40166	-0.00642	6.41266	0.0043
-0.145	-1.2228	-0.145	-20.132	-0.145	-7.072	-0.145	-4.312							6.40197	-0.05176	6.41297	-0.01308
-0.146	-1.2224	-0.146	-20.316	-0.146	-7.132	-0.146	-4.356							6.40227	-0.05991	6.41327	-0.01703
-0.147	-1.2236	-0.147	-20.5	-0.147	-7.192	-0.147	-4.404							6.40258	-0.01008	6.41358	-0.00172
-0.148	-1.226	-0.148	-20.692	-0.148	-7.256	-0.148	-4.448							6.40288	0.01158	6.41388	-0.0036
-0.149	-1.2292	-0.149	-20.884	-0.149	-7.32	-0.149	-4.492							6.40319	0.04419	6.41419	-0.00364
-0.15	-1.2296	-0.15	-21.076	-0.15	-7.384	-0.15	-4.536							6.40349	0.02747	6.41449	-0.00952
-0.151	-1.2316	-0.151	-21.272	-0.151	-7.452	-0.151	-4.584							6.4038	0.000382669	6.4148	-0.03497
-0.152	-1.2368	-0.152	-21.46	-0.152	-7.516	-0.152	-4.628							6.4041	0.00218	6.4151	-0.05688
-0.153	-1.238	-0.153	-21.66	-0.153	-7.584	-0.153	-4.676							6.40441	0.01084	6.41541	-0.04289
-0.154	-1.2384	-0.154	-21.852	-0.154	-7.652	-0.154	-4.724							6.40471	0.02421	6.41571	-0.03731
-0.155	-1.2424	-0.155	-22.06	-0.155	-7.728	-0.155	-4.776							6.40502	0.02781	6.41602	-0.05331
-0.156	-1.2448	-0.156	-22.264	-0.156	-7.796	-0.156	-4.828							6.40532	0.03068	6.41632	-0.06285
-0.157	-1.2456	-0.157	-22.468	-0.157	-7.868	-0.157	-4.876							6.40563	0.02239	6.41663	-0.06327
-0.158	-1.2476	-0.158	-22.676	-0.158	-7.94	-0.158	-4.928							6.40593	-0.01601	6.41693	-0.05231
-0.159	-1.252	-0.159	-22.884	-0.159	-8.012	-0.159	-4.976							6.40624	-0.04026	6.41724	-0.03032
-0.16	-1.2532	-0.16	-23.092	-0.16	-8.084	-0.16	-5.028							6.40655	-0.03258	6.41755	-0.00848
-0.161	-1.2552	-0.161	-23.296	-0.161	-8.16	-0.161	-5.08							6.40685	-0.03123	6.41785	0.00465
-0.162	-1.2592	-0.162	-23.512	-0.162	-8.232	-0.162	-5.136							6.40716	-0.04246	6.41816	-0.00529
-0.163	-1.2584	-0.163	-23.724	-0.163	-8.308	-0.163	-5.188							6.40746	-0.02723	6.41846	0.00694
-0.164	-1.2632	-0.164	-23.936	-0.164	-8.384	-0.164	-5.244							6.40777	-0.000520952	6.41877	0.02729
-0.165	-1.266	-0.165	-24.148	-0.165	-8.46	-0.165	-5.3							6.40807	-0.01213	6.41907	0.03398
-0.166	-1.2648	-0.166	-24.364	-0.166	-8.54	-0.166	-5.356							6.40838	-0.03637	6.41938	0.03266
-0.167	-1.2692	-0.167	-24.588	-0.167	-8.62	-0.167	-5.412							6.40868	-0.04599	6.41968	0.02912
-0.168	-1.2756	-0.168	-24.812	-0.168	-8.708	-0.168	-5.468							6.40899	-0.01083	6.41999	0.0175
-0.169	-1.274	-0.169	-25.024	-0.169	-8.788	-0.169	-5.528							6.40929	-0.000662797	6.42029	0.01655
-0.17	-1.2772	-0.17	-25.236	-0.17	-8.872	-0.17	-5.584							6.4096	0.0153	6.4206	0.02466
-0.171	-1.28	-0.171	-25.464	-0.171	-8.952	-0.171	-5.64							6.4099	0.01987	6.4209	0.03449
-0.172	-1.2812	-0.172	-25.692	-0.172	-9.036	-0.172	-5.704							6.41021	0.00056576	6.42121	0.00593
-0.173	-1.2804	-0.173	-25.92	-0.173	-9.112	-0.173	-5.76							6.41051	-0.02244	6.42151	-0.03798
-0.174	-1.2868	-0.174	-26.156	-0.174	-9.196	-0.174	-5.824							6.41082	-0.04806	6.42182	-0.03919
-0.175	-1.2892	-0.175	-26.384	-0.175	-9.276	-0.175	-5.884							6.41112	-0.03829	6.42212	-0.03272
-0.176	-1.2888	-0.176	-26.612	-0.176	-9.36	-0.176	-5.948							6.41143	-0.0209	6.42243	-0.01605
-0.177	-1.2932	-0.177	-26.848	-0.177	-9.448	-0.177	-6.008							6.41173	-0.0148	6.42273	-0.02215
-0.178	-1.2948	-0.178	-27.084	-0.178	-9.536	-0.178	-6.072							6.41204	-0.02804	6.42304	-0.0468
-0.179	-1.2944	-0.179	-27.324	-0.179	-9.62	-0.179	-6.132							6.41234	-0.0566	6.42334	-0.0388
-0.18	-1.298	-0.18	-27.56	-0.18	-9.712	-0.18	-6.196							6.41265	-0.0337	6.42365	-0.03606
-0.181	-1.3008	-0.181	-27.8	-0.181	-9.8	-0.181	-6.264							6.41295	-0.01552	6.42395	-0.03646
-0.182	-1.3044	-0.182	-28.044	-0.182	-9.896	-0.182	-6.332							6.41326	0.00654	6.42426	-0.03814
-0.183	-1.3064	-0.183	-28.296	-0.183	-9.988	-0.183	-6.4							6.41356	0.01227	6.42456	-0.0531
-0.184	-1.3084	-0.184	-28.54	-0.184	-10.088	-0.184	-6.468							6.41387	0.00061702	6.42487	-0.04019
-0.185	-1.3112	-0.185	-28.788	-0.185	-10.184	-0.185	-6.54							6.41417	-0.02001	6.42517	-0.02642
-0.186	-1.3124	-0.186	-29.036	-0.186	-10.28	-0.186	-6.608							6.41448	-0.01753	6.42548	-0.04531
-0.187	-1.3148	-0.187	-29.288	-0.187	-10.38	-0.187	-6.676							6.41478	-0.03737	6.42578	-0.03296
-0.188	-1.3172	-0.188	-29.54	-0.188	-10.48	-0.188	-6.748							6.41509	-0.06815	6.42609	-0.02244
-0.189	-1.3196	-0.189	-29.788	-0.189	-10.576	-0.189	-6.816							6.41539	-0.10031	6.42639	-0.02269
-0.19	-1.3216	-0.19	-30.048	-0.19	-10.676	-0.19	-6.892							6.4157	-0.07344	6.4267	-0.00959
-0.191	-1.3228	-0.191	-30.296	-0.191	-10.776	-0.191	-6.964							6.416	-0.03992	6.427	-0.000332331
-0.192	-1.326	-0.192	-30.552	-0.192	-10.876	-0.192	-7.036							6.41631	-0.02985	6.42731	0.02367
-0.193	-1.3284	-0.193	-30.812	-0.193	-10.98	-0.193	-7.112							6.41661	0.00276	6.42761	0.02831
-0.194	-1.3332	-0.194	-31.076	-0.194	-11.084	-0.194	-7.184							6.41692	0.00424	6.42792	0.01476
-0.195	-1.3336	-0.195	-31.34	-0.195	-11.188	-0.195	-7.256							6.41722	0.000992544	6.42822	-0.000962669
-0.196	-1.336	-0.196	-31.608	-0.196	-11.3	-0.196	-7.332							6.41753	0.01423	6.42853	0.00394
-0.197	-1.338	-0.197	-31.876	-0.197	-11.404	-0.197	-7.408							6.41784	0.02452	6.42884	-0.00206
-0.198	-1.3416	-0.198	-32.144	-0.198	-11.512	-0.198	-7.484							6.41814	0.03996	6.42914	-0.0061
-0.199	-1.3408	-0.199	-32.416	-0.199	-11.616	-0.199	-7.56							6.41845	0.0047	6.42945	-0.01482
-0.2	-1.3436	-0.2	-32.688	-0.2	-11.724	-0.2	-7.64							6.41875	0.00556	6.42975	-0.03831
-0.201	-1.3476	-0.201	-32.984	-0.201	-11.836	-0.201	-7.724							6.41906	0.02836	6.43006	-0.01609
-0.202	-1.348	-0.202	-33.264	-0.202	-11.948	-0.202	-7.804							6.41936	0.018	6.43036	0.00761
-0.203	-1.3512	-0.203	-33.536	-0.203	-12.06	-0.203	-7.884							6.41967	0.02412	6.43067	0.01648
-0.204	-1.3528	-0.204	-33.816	-0.204	-12.172	-0.204	-7.964							6.41997	0.019	6.43097	0.03409
-0.205	-1.354	-0.205	-34.108	-0.205	-12.284	-0.205	-8.048							6.42028	0.02381	6.43128	0.0598
-0.206	-1.3588	-0.206	-34.388	-0.206	-12.404	-0.206	-8.132							6.42058	0.0398	6.43158	0.07954
-0.207	-1.3592	-0.207	-34.672	-0.207	-12.516	-0.207	-8.216							6.42089	0.04804	6.43189	0.0629
-0.208	-1.362	-0.208	-34.956	-0.208	-12.636	-0.208	-8.3							6.42119	0.07189	6.43219	0.0322
-0.209	-1.364	-0.209	-35.244	-0.209	-12.756	-0.209	-8.384							6.4215	0.07927	6.4325	0.01409
-0.21	-1.366	-0.21	-35.524	-0.21	-12.876	-0.21	-8.472							6.4218	0.07861	6.4328	0.01376
-0.211	-1.3672	-0.211	-35.812	-0.211	-12.996	-0.211	-8.564							6.42211	0.08485	6.43311	0.01603
-0.212	-1.3708	-0.212	-36.1	-0.212	-13.12	-0.212	-8.652							6.42241	0.0936	6.43341	0.03444
-0.213	-1.3708	-0.213	-36.392	-0.213	-13.244	-0.213	-8.744							6.42272	0.07288	6.43372	0.04093
-0.214	-1.376	-0.214	-36.688	-0.214	-13.364	-0.214	-8.836							6.42302	0.07159	6.43402	0.07216
-0.215	-1.3768	-0.215	-36.988	-0.215	-13.488	-0.215	-8.932							6.42333	0.05694	6.43433	0.09613
-0.216	-1.3792	-0.216	-37.28	-0.216	-13.62	-0.216	-9.02							6.42363	0.01065	6.43463	0.10483
-0.217	-1.3804	-0.217	-37.58	-0.217	-13.748	-0.217	-9.108							6.42394	0.0043	6.43494	0.07651
-0.218	-1.3812	-0.218	-37.88	-0.218	-13.872	-0.218	-9.192							6.42424	0.00662	6.43524	0.04664
-0.219	-1.392	-0.219	-38.192	-0.219	-14.008	-0.219	-9.288							6.42455	0.02284	6.43555	0.04545
-0.22	-1.3952	-0.22	-38.5	-0.22	-14.144	-0.22	-9.384							6.42485	0.04427	6.43585	0.05054
-0.221	-1.394	-0.221	-38.808	-0.221	-14.272	-0.221	-9.476							6.42516	0.0654	6.43616	0.0371
-0.222	-1.3952	-0.222	-39.112	-0.222	-14.404	-0.222	-9.576							6.42546	0.05533	6.43646	0.03126
-0.223	-1.4004	-0.223	-39.42	-0.223	-14.54	-0.223	-9.672							6.42577	0.02165	6.43677	0.02279
-0.224	-1.4	-0.224	-39.728	-0.224	-14.672	-0.224	-9.768							6.42607	0.04601	6.43707	0.00561
-0.225	-1.4012	-0.225	-40.04	-0.225	-14.812	-0.225	-9.872							6.42638	0.0406	6.43738	-0.00448
-0.226	-1.406	-0.226	-40.36	-0.226	-14.948	-0.226	-9.976							6.42668	0.02884	6.43768	-0.00341
-0.227	-1.4052	-0.227	-40.64	-0.227	-15.088	-0.227	-10.08							6.42699	0.02637	6.43799	0.00502
-0.228	-1.4096	-0.228	-40.96	-0.228	-15.228	-0.228	-10.184							6.42729	0.02997	6.43829	0.01717
-0.229	-1.4108	-0.229	-41.28	-0.229	-15.368	-0.229	-10.292							6.4276	0.04987	6.4386	0.00662
-0.23	-1.4132	-0.23	-41.6	-0.23	-15.508	-0.23	-10.396							6.4279	0.04929	6.4389	0.00452
-0.231	-1.4136	-0.231	-41.92	-0.231	-15.656	-0.231	-10.5							6.42821	0.03272	6.43921	0.01713
-0.232	-1.4172	-0.232	-42.24	-0.232	-15.804	-0.232	-10.608							6.42851	0.01709	6.43951	0.05017
-0.233	-1.4208	-0.233	-42.56	-0.233	-15.952	-0.233	-10.712							6.42882	-0.000864499	6.43982	0.03897
-0.234	-1.42	-0.234	-42.92	-0.234	-16.096	-0.234	-10.824							6.42913	-0.01203	6.44013	0.01235
-0.235	-1.4244	-0.235	-43.24	-0.235	-16.24	-0.235	-10.932							6.42943	9.22752e-05	6.44043	-0.00168
-0.236	-1.426	-0.236	-43.56	-0.236	-16.392	-0.236	-11.04							6.42974	0.03714	6.44074	-0.02241
-0.237	-1.428	-0.237	-43.88	-0.237	-16.544	-0.237	-11.152							6.43004	0.04654	6.44104	-0.02036
-0.238	-1.4304	-0.238	-44.24	-0.238	-16.7	-0.238	-11.268							6.43035	0.03085	6.44135	0.00667
-0.239	-1.4336	-0.239	-44.56	-0.239	-16.856	-0.239	-11.38							6.43065	0.0359	6.44165	0.0031
-0.24	-1.4352	-0.24	-44.88	-0.24	-17.012	-0.24	-11.492							6.43096	0.03999	6.44196	0.000175776
-0.241	-1.4364	-0.241	-45.24	-0.241	-17.172	-0.241	-11.608							6.43126	0.00185	6.44226	0.000321355
-0.242	-1.4376	-0.242	-45.56	-0.242	-17.328	-0.242	-11.724							6.43157	-0.04456	6.44257	-0.00383
-0.243	-1.4384	-0.243	-45.92	-0.243	-17.484	-0.243	-11.84							6.43187	-0.05244	6.44287	-0.02665
-0.244	-1.444	-0.244	-46.24	-0.244	-17.636	-0.244	-11.956							6.43218	-0.03197	6.44318	-0.0466
-0.245	-1.446	-0.245	-46.6	-0.245	-17.8	-0.245	-12.076							6.43248	-0.02313	6.44348	-0.04005
-0.246	-1.4484	-0.246	-46.92	-0.246	-17.956	-0.246	-12.196							6.43279	-0.02901	6.44379	-0.02458
-0.247	-1.45	-0.247	-47.28	-0.247	-18.124	-0.247	-12.32							6.43309	-0.00762	6.44409	-0.00684
-0.248	-1.454	-0.248	-47.64	-0.248	-18.296	-0.248	-12.436							6.4334	-0.00815	6.4444	0.00232
-0.249	-1.456	-0.249	-47.96	-0.249	-18.464	-0.249	-12.56							6.4337	-0.02509	6.4447	-0.000233798
-0.25	-1.456	-0.25	-48.28	-0.25	-18.628	-0.25	-12.684							6.43401	-0.03711	6.44501	0.0264
-0.251	-1.4588	-0.251	-48.64	-0.251	-18.804	-0.251	-12.812							6.43431	-0.01216	6.44531	0.02584
-0.252	-1.462	-0.252	-48.96	-0.252	-18.976	-0.252	-12.932							6.43462	0.04436	6.44562	0.00199
-0.253	-1.462	-0.253	-49.32	-0.253	-19.148	-0.253	-13.064							6.43492	0.0525	6.44592	-0.01255
-0.254	-1.4668	-0.254	-49.68	-0.254	-19.32	-0.254	-13.192							6.43523	0.06132	6.44623	-0.02087
-0.255	-1.4692	-0.255	-50.08	-0.255	-19.492	-0.255	-13.32							6.43553	0.055	6.44653	-0.03458
-0.256	-1.4684	-0.256	-50.4	-0.256	-19.668	-0.256	-13.444							6.43584	0.04634	6.44684	-0.02871
-0.257	-1.4708	-0.257	-50.8	-0.257	-19.844	-0.257	-13.58							6.43614	0.05916	6.44714	-0.00509
-0.258	-1.4752	-0.258	-51.16	-0.258	-20.02	-0.258	-13.712							6.43645	0.05112	6.44745	0.0095
-0.259	-1.476	-0.259	-51.52	-0.259	-20.2	-0.259	-13.844							6.43675	0.03981	6.44775	-0.00438
-0.26	-1.4796	-0.26	-51.88	-0.26	-20.376	-0.26	-13.976							6.43706	0.01796	6.44806	-0.01742
-0.261	-1.4812	-0.261	-52.24	-0.261	-20.56	-0.261	-14.112							6.43736	-0.00907	6.44836	-0.00422
-0.262	-1.4828	-0.262	-52.6	-0.262	-20.744	-0.262	-14.248							6.43767	0.00141	6.44867	-0.000487009
-0.263	-1.4848	-0.263	-52.96	-0.263	-20.928	-0.263	-14.384							6.43797	0.00999	6.44897	0.0161
-0.264	-1.4884	-0.264	-53.32	-0.264	-21.116	-0.264	-14.524							6.43828	-0.01545	6.44928	0.03627
-0.265	-1.4892	-0.265	-53.72	-0.265	-21.3	-0.265	-14.664							6.43858	-0.03938	6.44958	0.01686
-0.266	-1.49	-0.266	-54.08	-0.266	-21.48	-0.266	-14.804							6.43889	-0.04999	6.44989	0.01247
-0.267	-1.4948	-0.267	-54.44	-0.267	-21.672	-0.267	-14.944							6.43919	-0.01752	6.45019	0.01768
-0.268	-1.4964	-0.268	-54.84	-0.268	-21.864	-0.268	-15.088							6.4395	-0.02425	6.4505	0.02109
-0.269	-1.4972	-0.269	-55.2	-0.269	-22.056	-0.269	-15.232							6.4398	-0.01479	6.45081	0.02537
-0.27	-1.5032	-0.27	-55.6	-0.27	-22.256	-0.27	-15.376							6.44011	0.01863	6.45111	0.01689
-0.271	-1.5076	-0.271	-56	-0.271	-22.46	-0.271	-15.524							6.44042	0.02202	6.45142	0.01775
-0.272	-1.508	-0.272	-56.36	-0.272	-22.656	-0.272	-15.676							6.44072	0.03857	6.45172	0.01213
-0.273	-1.512	-0.273	-56.76	-0.273	-22.856	-0.273	-15.824							6.44103	0.03522	6.45203	0.01207
-0.274	-1.512	-0.274	-57.12	-0.274	-23.056	-0.274	-15.976							6.44133	0.02831	6.45233	0.01306
-0.275	-1.514	-0.275	-57.52	-0.275	-23.252	-0.275	-16.124							6.44164	0.00745	6.45264	0.02181
-0.276	-1.5164	-0.276	-57.88	-0.276	-23.456	-0.276	-16.272							6.44194	-0.02703	6.45294	0.00212
-0.277	-1.522	-0.277	-58.28	-0.277	-23.656	-0.277	-16.424							6.44225	-0.04176	6.45325	-0.01379
-0.278	-1.5224	-0.278	-58.68	-0.278	-23.864	-0.278	-16.58							6.44255	-0.04722	6.45355	0.01261
-0.279	-1.5224	-0.279	-59.08	-0.279	-24.072	-0.279	-16.736							6.44286	-0.06827	6.45386	0.01912
-0.28	-1.524	-0.28	-59.48	-0.28	-24.272	-0.28	-16.9							6.44316	-0.06914	6.45416	0.02282
-0.281	-1.5272	-0.281	-59.88	-0.281	-24.488	-0.281	-17.056							6.44347	-0.05323	6.45447	0.04006
-0.282	-1.5276	-0.282	-60.28	-0.282	-24.7	-0.282	-17.22							6.44377	-0.05967	6.45477	0.03292
-0.283	-1.5328	-0.283	-60.68	-0.283	-24.904	-0.283	-17.376							6.44408	-0.07421	6.45508	-0.00157
-0.284	-1.5364	-0.284	-61.08	-0.284	-25.108	-0.284	-17.532							6.44438	-0.07665	6.45538	-0.01011
-0.285	-1.5356	-0.285	-61.44	-0.285	-25.316	-0.285	-17.688							6.44469	-0.0314	6.45569	-0.01579
-0.286	-1.5408	-0.286	-61.88	-0.286	-25.536	-0.286	-17.848							6.44499	-0.01993	6.45599	-0.01093
-0.287	-1.5432	-0.287	-62.28	-0.287	-25.756	-0.287	-18.012							6.4453	-0.05633	6.4563	-0.00791
-0.288	-1.5428	-0.288	-62.68	-0.288	-25.976	-0.288	-18.18							6.4456	-0.06334	6.4566	-0.00865
-0.289	-1.5476	-0.289	-63.08	-0.289	-26.2	-0.289	-18.356							6.44591	-0.02427	6.45691	0.00394
-0.29	-1.5516	-0.29	-63.48	-0.29	-26.416	-0.29	-18.524							6.44621	-0.0038	6.45721	-0.00195
-0.291	-1.552	-0.291	-63.92	-0.291	-26.64	-0.291	-18.692							6.44652	-0.02071	6.45752	-0.01549
-0.292	-1.5548	-0.292	-64.32	-0.292	-26.864	-0.292	-18.864							6.44682	-0.01416	6.45782	-0.0149
-0.293	-1.5584	-0.293	-64.76	-0.293	-27.096	-0.293	-19.04							6.44713	-0.00257	6.45813	-0.0267
-0.294	-1.56	-0.294	-65.16	-0.294	-27.32	-0.294	-19.216							6.44743	0.00818	6.45843	-0.01453
-0.295	-1.5636	-0.295	-65.6	-0.295	-27.544	-0.295	-19.384							6.44774	-0.02757	6.45874	0.01405
-0.296	-1.5684	-0.296	-66	-0.296	-27.78	-0.296	-19.56							6.44804	-0.03091	6.45904	0.0301
-0.297	-1.5684	-0.297	-66.44	-0.297	-28.016	-0.297	-19.736							6.44835	-0.01887	6.45935	0.02088
-0.298	-1.5712	-0.298	-66.84	-0.298	-28.252	-0.298	-19.912							6.44865	0.000985139	6.45965	0.02319
-0.299	-1.578	-0.299	-67.28	-0.299	-28.484	-0.299	-20.092							6.44896	0.01792	6.45996	-0.00593
-0.3	-1.5772	-0.3	-67.68	-0.3	-28.724	-0.3	-20.272							6.44926	0.02795	6.46026	-0.02633
-0.301	-1.5788	-0.301	-68.12	-0.301	-28.964	-0.301	-20.448							6.44957	0.01099	6.46057	-0.01461
-0.302	-1.5836	-0.302	-68.52	-0.302	-29.204	-0.302	-20.628							6.44987	-0.02873	6.46087	-0.01318
-0.303	-1.5852	-0.303	-68.96	-0.303	-29.436	-0.303	-20.812							6.45018	-0.02511	6.46118	0.01641
-0.304	-1.5868	-0.304	-69.4	-0.304	-29.68	-0.304	-20.996							6.45048	0.01009	6.46148	0.02507
-0.305	-1.59	-0.305	-69.84	-0.305	-29.924	-0.305	-21.184							6.45079	0.00179	6.46179	0.04469
-0.306	-1.5932	-0.306	-70.24	-0.306	-30.168	-0.306	-21.364							6.4511	0.00379	6.4621	0.05733
-0.307	-1.5948	-0.307	-70.68	-0.307	-30.404	-0.307	-21.552							6.4514	0.01922	6.4624	0.03535
-0.308	-1.5984	-0.308	-71.12	-0.308	-30.652	-0.308	-21.74							6.45171	0.04361	6.46271	0.01003
-0.309	-1.6028	-0.309	-71.56	-0.309	-30.904	-0.309	-21.932							6.45201	0.04943	6.46301	0.01515
-0.31	-1.6032	-0.31	-71.96	-0.31	-31.156	-0.31	-22.128							6.45232	0.04653	6.46332	0.03609
-0.311	-1.608	-0.311	-72.4	-0.311	-31.408	-0.311	-22.324							6.45262	0.04247	6.46362	0.03665
-0.312	-1.6116	-0.312	-72.84	-0.312	-31.664	-0.312	-22.52							6.45293	0.02993	6.46393	0.01443
-0.313	-1.6132	-0.313	-73.28	-0.313	-31.92	-0.313	-22.712							6.45323	0.03503	6.46423	0.00234
-0.314	-1.6156	-0.314	-73.72	-0.314	-32.172	-0.314	-22.912							6.45354	-0.00112	6.46454	0.00538
-0.315	-1.6204	-0.315	-74.16	-0.315	-32.432	-0.315	-23.108							6.45384	-0.01412	6.46484	-0.00217
-0.316	-1.6232	-0.316	-74.64	-0.316	-32.696	-0.316	-23.304							6.45415	0.00747	6.46515	-0.0253
-0.317	-1.6248	-0.317	-75.08	-0.317	-32.972	-0.317	-23.504							6.45445	0.02878	6.46545	-0.03496
-0.318	-1.6288	-0.318	-75.52	-0.318	-33.244	-0.318	-23.704							6.45476	0.01575	6.46576	-0.0312
-0.319	-1.6296	-0.319	-75.96	-0.319	-33.504	-0.319	-23.908							6.45506	-0.02725	6.46606	0.000976586
-0.32	-1.6352	-0.32	-76.4	-0.32	-33.768	-0.32	-24.108							6.45537	-0.01329	6.46637	0.03409
-0.321	-1.6404	-0.321	-76.84	-0.321	-34.048	-0.321	-24.316							6.45567	0.00983	6.46667	0.02288
-0.322	-1.6456	-0.322	-77.32	-0.322	-34.316	-0.322	-24.524							6.45598	0.02862	6.46698	0.00837
-0.323	-1.6468	-0.323	-77.76	-0.323	-34.584	-0.323	-24.732							6.45628	0.02461	6.46728	0.0027
-0.324	-1.6508	-0.324	-78.2	-0.324	-34.86	-0.324	-24.932							6.45659	0.01928	6.46759	0.01084
-0.325	-1.6532	-0.325	-78.68	-0.325	-35.132	-0.325	-25.136							6.45689	0.00827	6.46789	-0.00651
-0.326	-1.6584	-0.326	-79.12	-0.326	-35.4	-0.326	-25.344							6.4572	-0.01126	6.4682	-0.00997
-0.327	-1.6612	-0.327	-79.6	-0.327	-35.668	-0.327	-25.556							6.4575	-0.05175	6.4685	-0.000337996
-0.328	-1.6648	-0.328	-80.04	-0.328	-35.952	-0.328	-25.768							6.45781	-0.07794	6.46881	-0.00314
-0.329	-1.6688	-0.329	-80.52	-0.329	-36.228	-0.329	-25.988							6.45811	-0.05745	6.46911	-0.00255
-0.33	-1.6708	-0.33	-80.96	-0.33	-36.504	-0.33	-26.208							6.45842	-0.04509	6.46942	0.000103506
-0.331	-1.6744	-0.331	-81.44	-0.331	-36.784	-0.331	-26.42							6.45872	-0.03244	6.46972	-0.00262
-0.332	-1.6796	-0.332	-81.92	-0.332	-37.068	-0.332	-26.636							6.45903	-0.01217	6.47003	-0.02323
-0.333	-1.6816	-0.333	-82.36	-0.333	-37.352	-0.333	-26.856							6.45933	-0.00531	6.47033	-0.00645
-0.334	-1.686	-0.334	-82.84	-0.334	-37.632	-0.334	-27.08							6.45964	-0.00725	6.47064	0.00445
-0.335	-1.6892	-0.335	-83.32	-0.335	-37.92	-0.335	-27.3							6.45994	-0.02777	6.47094	0.02318
-0.336	-1.6928	-0.336	-83.76	-0.336	-38.204	-0.336	-27.52							6.46025	-0.03901	6.47125	0.03039
-0.337	-1.6996	-0.337	-84.24	-0.337	-38.5	-0.337	-27.74							6.46055	-0.05473	6.47155	0.02049
-0.338	-1.7036	-0.338	-84.72	-0.338	-38.796	-0.338	-27.968							6.46086	-0.05989	6.47186	0.01186
-0.339	-1.7064	-0.339	-85.2	-0.339	-39.076	-0.339	-28.2							6.46116	-0.02516	6.47216	0.00252
-0.34	-1.71	-0.34	-85.68	-0.34	-39.372	-0.34	-28.428							6.46147	-0.01223	6.47247	0.0167
-0.341	-1.7172	-0.341	-86.16	-0.341	-39.668	-0.341	-28.66							6.46177	-0.00303	6.47277	0.01161
-0.342	-1.7176	-0.342	-86.6	-0.342	-39.96	-0.342	-28.888							6.46208	0.01599	6.47308	-0.01683
-0.343	-1.7224	-0.343	-87.08	-0.343	-40.24	-0.343	-29.12							6.46239	0.00285	6.47339	-0.0213
-0.344	-1.726	-0.344	-87.56	-0.344	-40.56	-0.344	-29.348							6.46269	-0.01209	6.47369	-0.0148
-0.345	-1.7308	-0.345	-88.04	-0.345	-40.84	-0.345	-29.584							6.463	-0.02386	6.474	-0.00519
-0.346	-1.736	-0.346	-88.52	-0.346	-41.16	-0.346	-29.816							6.4633	-0.01992	6.4743	0.00298
-0.347	-1.7424	-0.347	-89	-0.347	-41.44	-0.347	-30.052							6.46361	0.00496	6.47461	-0.00141
-0.348	-1.7484	-0.348	-89.48	-0.348	-41.76	-0.348	-30.28							6.46391	0.01716	6.47491	-0.0288
-0.349	-1.7536	-0.349	-89.96	-0.349	-42.08	-0.349	-30.516							6.46422	-0.00369	6.47522	-0.02654
-0.35	-1.756	-0.35	-90.44	-0.35	-42.36	-0.35	-30.752							6.46452	0.0245	6.47552	-0.0049
-0.351	-1.7612	-0.351	-90.96	-0.351	-42.68	-0.351	-31							6.46483	0.06117	6.47583	0.01365
-0.352	-1.7636	-0.352	-91.44	-0.352	-43	-0.352	-31.236							6.46513	0.08101	6.47613	0.00161
-0.353	-1.772	-0.353	-91.92	-0.353	-43.28	-0.353	-31.484							6.46544	0.08876	6.47644	-0.01158
-0.354	-1.7764	-0.354	-92.4	-0.354	-43.6	-0.354	-31.728							6.46574	0.05393	6.47674	-0.01565
-0.355	-1.78	-0.355	-92.88	-0.355	-43.92	-0.355	-31.972							6.46605	0.04173	6.47705	-0.02708
-0.356	-1.786	-0.356	-93.4	-0.356	-44.24	-0.356	-32.216							6.46635	0.00669	6.47735	-0.03678
-0.357	-1.7912	-0.357	-93.88	-0.357	-44.56	-0.357	-32.464							6.46666	0.00592	6.47766	-0.03331
-0.358	-1.7956	-0.358	-94.4	-0.358	-44.88	-0.358	-32.712							6.46696	-0.0013	6.47796	-0.03287
-0.359	-1.7996	-0.359	-94.88	-0.359	-45.2	-0.359	-32.98							6.46727	-0.02562	6.47827	-0.0282
-0.36	-1.806	-0.36	-95.36	-0.36	-45.52	-0.36	-33.236							6.46757	-0.02195	6.47857	-0.03178
-0.361	-1.8104	-0.361	-95.88	-0.361	-45.84	-0.361	-33.48							6.46788	0.00927	6.47888	-0.03009
-0.362	-1.8156	-0.362	-96.4	-0.362	-46.16	-0.362	-33.732							6.46818	0.01978	6.47918	0.00387
-0.363	-1.8224	-0.363	-96.92	-0.363	-46.48	-0.363	-33.996							6.46849	0.000554807	6.47949	0.01059
-0.364	-1.8276	-0.364	-97.4	-0.364	-46.8	-0.364	-34.256							6.46879	-0.01348	6.47979	-0.0054
-0.365	-1.832	-0.365	-97.92	-0.365	-47.12	-0.365	-34.504							6.4691	-0.00326	6.4801	-0.0114
-0.366	-1.8368	-0.366	-98.4	-0.366	-47.48	-0.366	-34.764							6.4694	0.02237	6.4804	-0.01809
-0.367	-1.8448	-0.367	-98.92	-0.367	-47.8	-0.367	-35.02							6.46971	0.03743	6.48071	-0.01024
-0.368	-1.846	-0.368	-99.44	-0.368	-48.12	-0.368	-35.276							6.47001	0.05258	6.48101	0.006
-0.369	-1.8536	-0.369	-99.96	-0.369	-48.4	-0.369	-35.528							6.47032	0.0601	6.48132	-0.01023
-0.37	-1.8592	-0.37	-100.44	-0.37	-48.72	-0.37	-35.788							6.47062	0.01689	6.48162	-0.03526
-0.371	-1.8636	-0.371	-100.96	-0.371	-49.08	-0.371	-36.048							6.47093	0.00478	6.48193	-0.03671
-0.372	-1.8708	-0.372	-101.48	-0.372	-49.4	-0.372	-36.304							6.47123	0.00274	6.48223	-0.04632
-0.373	-1.8808	-0.373	-102	-0.373	-49.76	-0.373	-36.572							6.47154	-0.0201	6.48254	-0.05147
-0.374	-1.8844	-0.374	-102.52	-0.374	-50.12	-0.374	-36.84							6.47184	0.00892	6.48284	-0.05107
-0.375	-1.8892	-0.375	-103	-0.375	-50.44	-0.375	-37.1							6.47215	0.03967	6.48315	-0.03549
-0.376	-1.8964	-0.376	-103.52	-0.376	-50.8	-0.376	-37.364							6.47245	-0.0178	6.48345	-0.02497
-0.377	-1.902	-0.377	-104.04	-0.377	-51.16	-0.377	-37.628							6.47276	-0.02479	6.48376	-0.01645
-0.378	-1.9064	-0.378	-104.56	-0.378	-51.48	-0.378	-37.896							6.47306	0.00546	6.48407	-0.00929
-0.379	-1.9124	-0.379	-105.08	-0.379	-51.84	-0.379	-38.164							6.47337	0.01201	6.48437	-0.00129
-0.38	-1.9196	-0.38	-105.6	-0.38	-52.16	-0.38	-38.436							6.47368	0.00342	6.48468	0.0015
-0.381	-1.9248	-0.381	-106.12	-0.381	-52.52	-0.381	-38.712							6.47398	0.0295	6.48498	0.00124
-0.382	-1.9304	-0.382	-106.64	-0.382	-52.88	-0.382	-38.98							6.47429	0.02503	6.48529	0.0116
-0.383	-1.936	-0.383	-107.16	-0.383	-53.2	-0.383	-39.248							6.47459	0.02111	6.48559	0.01447
-0.384	-1.9432	-0.384	-107.68	-0.384	-53.56	-0.384	-39.516							6.4749	0.02335	6.4859	0.02698
-0.385	-1.9484	-0.385	-108.2	-0.385	-53.92	-0.385	-39.788							6.4752	0.01241	6.4862	0.03262
-0.386	-1.9544	-0.386	-108.72	-0.386	-54.28	-0.386	-40.08							6.47551	-0.0021	6.48651	0.03528
-0.387	-1.9616	-0.387	-109.28	-0.387	-54.64	-0.387	-40.32							6.47581	0.02057	6.48681	0.03997
-0.388	-1.9704	-0.388	-109.8	-0.388	-55	-0.388	-40.6							6.47612	0.00676	6.48712	0.02597
-0.389	-1.9744	-0.389	-110.32	-0.389	-55.36	-0.389	-40.88							6.47642	-0.02767	6.48742	0.02578
-0.39	-1.9804	-0.39	-110.84	-0.39	-55.72	-0.39	-41.16							6.47673	-0.04612	6.48773	0.0237
-0.391	-1.9892	-0.391	-111.36	-0.391	-56.08	-0.391	-41.4							6.47703	-0.02894	6.48803	0.01727
-0.392	-1.9936	-0.392	-111.88	-0.392	-56.44	-0.392	-41.68							6.47734	-0.01814	6.48834	0.00453
-0.393	-2.0024	-0.393	-112.4	-0.393	-56.8	-0.393	-42							6.47764	0.00125	6.48864	0.00573
-0.394	-2.0056	-0.394	-112.96	-0.394	-57.16	-0.394	-42.28							6.47795	0.01137	6.48895	-0.00748
-0.395	-2.0132	-0.395	-113.48	-0.395	-57.52	-0.395	-42.56							6.47825	-0.00993	6.48925	-0.01791
-0.396	-2.0196	-0.396	-114.04	-0.396	-57.92	-0.396	-42.84							6.47856	-0.03689	6.48956	-0.00492
-0.397	-2.0236	-0.397	-114.56	-0.397	-58.28	-0.397	-43.12							6.47886	-0.066	6.48986	-0.000901044
-0.398	-2.0332	-0.398	-115.12	-0.398	-58.64	-0.398	-43.4							6.47917	-0.03601	6.49017	-0.0166
-0.399	-2.0416	-0.399	-115.64	-0.399	-59	-0.399	-43.68							6.47947	-0.03461	6.49047	-0.0277
-0.4	-2.0476	-0.4	-116.2	-0.4	-59.4	-0.4	-43.96							6.47978	-0.05499	6.49078	-0.01843
-0.401	-2.0556	-0.401	-116.72	-0.401	-59.76	-0.401	-44.24							6.48008	-0.0424	6.49108	-0.00646
-0.402	-2.06	-0.402	-117.28	-0.402	-60.16	-0.402	-44.56							6.48039	-0.01908	6.49139	0.00112
-0.403	-2.0676	-0.403	-117.8	-0.403	-60.52	-0.403	-44.84							6.48069	-0.0191	6.49169	0.01866
-0.404	-2.0756	-0.404	-118.36	-0.404	-60.92	-0.404	-45.12							6.481	-0.04098	6.492	0.0267
-0.405	-2.082	-0.405	-118.92	-0.405	-61.28	-0.405	-45.4							6.4813	-0.03014	6.4923	0.01599
-0.406	-2.0868	-0.406	-119.44	-0.406	-61.68	-0.406	-45.68							6.48161	-0.00395	6.49261	0.01481
-0.407	-2.0956	-0.407	-120	-0.407	-62.04	-0.407	-46							6.48191	0.01156	6.49291	0.01399
-0.408	-2.102	-0.408	-120.52	-0.408	-62.44	-0.408	-46.28							6.48222	0.02205	6.49322	0.00642
-0.409	-2.1104	-0.409	-121.08	-0.409	-62.8	-0.409	-46.56							6.48252	0.0427	6.49352	0.02824
-0.41	-2.1148	-0.41	-121.64	-0.41	-63.2	-0.41	-46.84							6.48283	0.06383	6.49383	0.01471
-0.411	-2.124	-0.411	-122.2	-0.411	-63.6	-0.411	-47.16							6.48313	0.04413	6.49413	0.00096354
-0.412	-2.1316	-0.412	-122.76	-0.412	-64	-0.412	-47.44							6.48344	-0.00486	6.49444	0.00243
-0.413	-2.1368	-0.413	-123.28	-0.413	-64.4	-0.413	-47.72							6.48374	-0.01757	6.49474	-0.01382
-0.414	-2.1432	-0.414	-123.84	-0.414	-64.76	-0.414	-48							6.48405	-0.00711	6.49505	-0.01529
-0.415	-2.1512	-0.415	-124.4	-0.415	-65.16	-0.415	-48.28							6.48436	-0.00278	6.49536	-0.00686
-0.416	-2.1576	-0.416	-124.96	-0.416	-65.56	-0.416	-48.56							6.48466	0.02791	6.49566	-0.00987
-0.417	-2.168	-0.417	-125.52	-0.417	-66	-0.417	-48.88							6.48497	0.03258	6.49597	0.00157
-0.418	-2.174	-0.418	-126.08	-0.418	-66.36	-0.418	-49.16							6.48527	0.02139	6.49627	0.000469832
-0.419	-2.18	-0.419	-126.64	-0.419	-66.76	-0.419	-49.48							6.48558	0.01303	6.49658	0.000898135
-0.42	-2.1892	-0.42	-127.2	-0.42	-67.16	-0.42	-49.76							6.48588	0.02762	6.49688	0.01151
-0.421	-2.1944	-0.421	-127.8	-0.421	-67.56	-0.421	-50.08							6.48619	0.01752	6.49719	0.0208
-0.422	-2.204	-0.422	-128.36	-0.422	-67.96	-0.422	-50.4							6.48649	0.01601	6.49749	0.01614
-0.423	-2.2096	-0.423	-128.92	-0.423	-68.36	-0.423	-50.68							6.4868	0.02631	6.4978	0.00394
-0.424	-2.2228	-0.424	-129.48	-0.424	-68.76	-0.424	-51							6.4871	0.04806	6.4981	0.01063
-0.425	-2.2312	-0.425	-130.08	-0.425	-69.16	-0.425	-51.28							6.48741	0.02994	6.49841	0.02006
-0.426	-2.236	-0.426	-130.64	-0.426	-69.6	-0.426	-51.6							6.48771	0.03035	6.49871	0.01502
-0.427	-2.2432	-0.427	-131.2	-0.427	-70	-0.427	-51.92							6.48802	0.03631	6.49902	0.00761
-0.428	-2.2536	-0.428	-131.76	-0.428	-70.4	-0.428	-52.2							6.48832	0.02802	6.49932	-0.00716
-0.429	-2.2596	-0.429	-132.32	-0.429	-70.8	-0.429	-52.48							6.48863	0.02319	6.49963	0.00314
-0.43	-2.2684	-0.43	-132.92	-0.43	-71.2	-0.43	-52.8							6.48893	-0.01161	6.49993	0.02257
-0.431	-2.274	-0.431	-133.48	-0.431	-71.64	-0.431	-53.12							6.48924	-0.05177	6.50024	0.01116
-0.432	-2.2816	-0.432	-134.04	-0.432	-72.04	-0.432	-53.4							6.48954	-0.03576	6.50054	-0.01096
-0.433	-2.2908	-0.433	-134.64	-0.433	-72.44	-0.433	-53.72							6.48985	-0.01241	6.50085	-0.02422
-0.434	-2.298	-0.434	-135.2	-0.434	-72.84	-0.434	-54.04							6.49015	0.01474	6.50115	-0.02676
-0.435	-2.3052	-0.435	-135.76	-0.435	-73.28	-0.435	-54.36							6.49046	0.03684	6.50146	-0.000122046
-0.436	-2.316	-0.436	-136.32	-0.436	-73.68	-0.436	-54.68							6.49076	0.0198	6.50176	0.0182
-0.437	-2.3236	-0.437	-136.92	-0.437	-74.08	-0.437	-54.96							6.49107	0.01867	6.50207	0.01011
-0.438	-2.3312	-0.438	-137.48	-0.438	-74.52	-0.438	-55.28							6.49137	-0.00978	6.50237	0.01153
-0.439	-2.3408	-0.439	-138.08	-0.439	-74.92	-0.439	-55.6							6.49168	-0.01337	6.50268	0.02124
-0.44	-2.348	-0.44	-138.64	-0.44	-75.36	-0.44	-55.92							6.49198	-0.03239	6.50298	0.02948
-0.441	-2.3584	-0.441	-139.24	-0.441	-75.76	-0.441	-56.2							6.49229	-0.01089	6.50329	0.0279
-0.442	-2.364	-0.442	-139.8	-0.442	-76.2	-0.442	-56.52							6.49259	0.01135	6.50359	0.02437
-0.443	-2.3736	-0.443	-140.4	-0.443	-76.6	-0.443	-56.84							6.4929	0.01664	6.5039	0.03432
-0.444	-2.3824	-0.444	-141	-0.444	-77.04	-0.444	-57.16							6.4932	0.04717	6.5042	0.0311
-0.445	-2.3896	-0.445	-141.56	-0.445	-77.48	-0.445	-57.44							6.49351	0.04999	6.50451	0.03798
-0.446	-2.3972	-0.446	-142.12	-0.446	-77.88	-0.446	-57.76							6.49381	0.000188582	6.50481	0.04431
-0.447	-2.4068	-0.447	-142.72	-0.447	-78.32	-0.447	-58.08							6.49412	-0.03578	6.50512	0.03402
-0.448	-2.4116	-0.448	-143.32	-0.448	-78.72	-0.448	-58.4							6.49442	-0.02009	6.50542	0.02407
-0.449	-2.424	-0.449	-143.92	-0.449	-79.16	-0.449	-58.72							6.49473	0.02641	6.50573	0.01099
-0.45	-2.4324	-0.45	-144.52	-0.45	-79.6	-0.45	-59.04							6.49503	0.02709	6.50603	0.00794
-0.451	-2.4408	-0.451	-145.12	-0.451	-80.04	-0.451	-59.36							6.49534	0.0064	6.50634	0.01789
-0.452	-2.4492	-0.452	-145.68	-0.452	-80.48	-0.452	-59.68							6.49565	-0.02308	6.50665	0.03291
-0.453	-2.4584	-0.453	-146.28	-0.453	-80.92	-0.453	-60							6.49595	-0.03788	6.50695	0.03521
-0.454	-2.468	-0.454	-146.88	-0.454	-81.32	-0.454	-60.32							6.49626	-0.000122316	6.50726	0.034
-0.455	-2.4748	-0.455	-147.48	-0.455	-81.8	-0.455	-60.64							6.49656	0.00912	6.50756	0.01463
-0.456	-2.484	-0.456	-148.08	-0.456	-82.2	-0.456	-60.96							6.49687	0.05169	6.50787	0.01105
-0.457	-2.4924	-0.457	-148.68	-0.457	-82.64	-0.457	-61.28							6.49717	0.04245	6.50817	0.0219
-0.458	-2.4984	-0.458	-149.24	-0.458	-83.08	-0.458	-61.6							6.49748	0.01977	6.50848	0.01937
-0.459	-2.5084	-0.459	-149.84	-0.459	-83.52	-0.459	-61.92							6.49778	0.05229	6.50878	0.01901
-0.46	-2.518	-0.46	-150.44	-0.46	-83.96	-0.46	-62.28							6.49809	0.05429	6.50909	0.00932
-0.461	-2.5236	-0.461	-151.04	-0.461	-84.4	-0.461	-62.6							6.49839	0.03879	6.50939	0.00624
-0.462	-2.5336	-0.462	-151.64	-0.462	-84.84	-0.462	-62.92							6.4987	0.00682	6.5097	0.00328
-0.463	-2.5448	-0.463	-152.24	-0.463	-85.28	-0.463	-63.24							6.499	-0.0019	6.51	0.01135
-0.464	-2.5488	-0.464	-152.84	-0.464	-85.72	-0.464	-63.56							6.49931	0.00447	6.51031	0.01539
-0.465	-2.5608	-0.465	-153.44	-0.465	-86.16	-0.465	-63.88							6.49961	-0.00701	6.51061	0.01621
-0.466	-2.5672	-0.466	-154.04	-0.466	-86.6	-0.466	-64.2							6.49992	-0.00743	6.51092	0.03538
-0.467	-2.576	-0.467	-154.64	-0.467	-87.08	-0.467	-64.56							6.50022	-0.01325	6.51122	0.02938
-0.468	-2.5816	-0.468	-155.24	-0.468	-87.52	-0.468	-64.88							6.50053	-0.02631	6.51153	0.01536
-0.469	-2.5928	-0.469	-155.84	-0.469	-87.92	-0.469	-65.2							6.50083	-0.00505	6.51183	0.01174
-0.47	-2.602	-0.47	-156.44	-0.47	-88.4	-0.47	-65.56							6.50114	-0.00624	6.51214	0.01577
-0.471	-2.61	-0.471	-157.08	-0.471	-88.84	-0.471	-65.88							6.50144	-0.01497	6.51244	0.02154
-0.472	-2.6168	-0.472	-157.68	-0.472	-89.28	-0.472	-66.2							6.50175	-0.02127	6.51275	0.01924
-0.473	-2.626	-0.473	-158.28	-0.473	-89.72	-0.473	-66.52							6.50205	-0.02398	6.51305	0.02899
-0.474	-2.6336	-0.474	-158.92	-0.474	-90.2	-0.474	-66.88							6.50236	-0.04567	6.51336	0.02952
-0.475	-2.6464	-0.475	-159.52	-0.475	-90.64	-0.475	-67.2							6.50266	-0.05282	6.51366	0.00471
-0.476	-2.6556	-0.476	-160.16	-0.476	-91.08	-0.476	-67.52							6.50297	-0.02786	6.51397	-0.00776
-0.477	-2.6612	-0.477	-160.76	-0.477	-91.56	-0.477	-67.88							6.50327	-0.01873	6.51427	-0.00655
-0.478	-2.6708	-0.478	-161.36	-0.478	-92	-0.478	-68.2							6.50358	-0.00224	6.51458	0.01414
-0.479	-2.6816	-0.479	-162	-0.479	-92.48	-0.479	-68.52							6.50388	0.0113	6.51488	0.00564
-0.48	-2.6864	-0.48	-162.6	-0.48	-92.92	-0.48	-68.84							6.50419	0.02717	6.51519	-0.0144
-0.481	-2.6976	-0.481	-163.24	-0.481	-93.36	-0.481	-69.2							6.50449	0.02216	6.51549	-0.02807
-0.482	-2.7052	-0.482	-163.84	-0.482	-93.8	-0.482	-69.52							6.5048	0.04141	6.5158	-0.03631
-0.483	-2.7136	-0.483	-164.44	-0.483	-94.28	-0.483	-69.84							6.5051	0.03153	6.5161	-0.04144
-0.484	-2.722	-0.484	-165.08	-0.484	-94.76	-0.484	-70.16							6.50541	-0.000724084	6.51641	-0.02219
-0.485	-2.732	-0.485	-165.68	-0.485	-95.2	-0.485	-70.52							6.50571	-0.000622742	6.51671	-0.00281
-0.486	-2.7408	-0.486	-166.32	-0.486	-95.68	-0.486	-70.84							6.50602	-0.00911	6.51702	0.01002
-0.487	-2.7488	-0.487	-166.92	-0.487	-96.16	-0.487	-71.16							6.50632	-0.00489	6.51732	0.00538
-0.488	-2.7572	-0.488	-167.52	-0.488	-96.6	-0.488	-71.52							6.50663	0.00312	6.51763	-0.00343
-0.489	-2.7684	-0.489	-168.16	-0.489	-97.08	-0.489	-71.84							6.50694	0.01991	6.51794	0.00944
-0.49	-2.7744	-0.49	-168.8	-0.49	-97.56	-0.49	-72.16							6.50724	0.00555	6.51824	0.02856
-0.491	-2.784	-0.491	-169.4	-0.491	-98	-0.491	-72.48							6.50755	0.000102766	6.51855	0.02992
-0.492	-2.7944	-0.492	-170.04	-0.492	-98.48	-0.492	-72.84							6.50785	0.01293	6.51885	0.03016
-0.493	-2.802	-0.493	-170.64	-0.493	-98.92	-0.493	-73.16							6.50816	0.01439	6.51916	0.01612
-0.494	-2.8148	-0.494	-171.28	-0.494	-99.4	-0.494	-73.52							6.50846	-0.02091	6.51946	0.01962
-0.495	-2.8208	-0.495	-171.92	-0.495	-99.88	-0.495	-73.84							6.50877	-0.04609	6.51977	0.01038
-0.496	-2.8272	-0.496	-172.52	-0.496	-100.32	-0.496	-74.16							6.50907	-0.018	6.52007	-0.0272
-0.497	-2.8368	-0.497	-173.16	-0.497	-100.8	-0.497	-74.52							6.50938	-0.000809662	6.52038	-0.03819
-0.498	-2.8476	-0.498	-173.8	-0.498	-101.28	-0.498	-74.84							6.50968	-0.01793	6.52068	-0.01214
-0.499	-2.8584	-0.499	-174.36	-0.499	-101.76	-0.499	-75.2							6.50999	0.00187	6.52099	0.00807
-0.5	-2.8664	-0.5	-175	-0.5	-102.24	-0.5	-75.52							6.51029	0.02324	6.52129	0.01468
-0.501	-2.878	-0.501	-175.64	-0.501	-102.68	-0.501	-75.84							6.5106	0.02235	6.5216	0.01629
-0.502	-2.8868	-0.502	-176.28	-0.502	-103.16	-0.502	-76.2							6.5109	-0.00153	6.5219	0.01743
-0.503	-2.8956	-0.503	-176.92	-0.503	-103.64	-0.503	-76.52							6.51121	-0.01718	6.52221	-0.000472578
-0.504	-2.9064	-0.504	-177.56	-0.504	-104.08	-0.504	-76.84							6.51151	0.00419	6.52251	-0.01361
-0.505	-2.9156	-0.505	-178.16	-0.505	-104.56	-0.505	-77.2							6.51182	-0.01532	6.52282	-0.01873
-0.506	-2.922	-0.506	-178.8	-0.506	-105.04	-0.506	-77.52							6.51212	-0.03298	6.52312	-0.000962856
-0.507	-2.9348	-0.507	-179.44	-0.507	-105.52	-0.507	-77.88							6.51243	-0.04204	6.52343	0.02467
-0.508	-2.9452	-0.508	-180.08	-0.508	-106	-0.508	-78.2							6.51273	-0.01605	6.52373	0.01249
-0.509	-2.9524	-0.509	-180.72	-0.509	-106.48	-0.509	-78.52							6.51304	0.0099	6.52404	-0.00261
-0.51	-2.962	-0.51	-181.36	-0.51	-106.96	-0.51	-78.88							6.51334	-0.03292	6.52434	-0.00854
-0.511	-2.9728	-0.511	-182	-0.511	-107.44	-0.511	-79.2							6.51365	-0.05285	6.52465	-0.01603
-0.512	-2.9808	-0.512	-182.64	-0.512	-107.92	-0.512	-79.56							6.51395	-0.00913	6.52495	-0.01214
-0.513	-2.9936	-0.513	-183.24	-0.513	-108.4	-0.513	-79.88							6.51426	0.019	6.52526	0.00379
-0.514	-3.0028	-0.514	-183.92	-0.514	-108.88	-0.514	-80.24							6.51456	0.01548	6.52556	0.01406
-0.515	-3.0104	-0.515	-184.52	-0.515	-109.36	-0.515	-80.56							6.51487	0.01433	6.52587	0.01625
-0.516	-3.0188	-0.516	-185.2	-0.516	-109.84	-0.516	-80.92							6.51517	-0.00278	6.52617	0.00661
-0.517	-3.0296	-0.517	-185.84	-0.517	-110.32	-0.517	-81.24							6.51548	0.0106	6.52648	-0.00415
-0.518	-3.0416	-0.518	-186.48	-0.518	-110.8	-0.518	-81.6							6.51578	0.02709	6.52678	0.00552
-0.519	-3.0496	-0.519	-187.12	-0.519	-111.24	-0.519	-81.96							6.51609	0.01502	6.52709	0.00483
-0.52	-3.0604	-0.52	-187.76	-0.52	-111.72	-0.52	-82.28							6.51639	-0.00156	6.52739	0.00381
-0.521	-3.0708	-0.521	-188.4	-0.521	-112.2	-0.521	-82.64							6.5167	-0.01439	6.5277	0.01
-0.522	-3.0776	-0.522	-189.08	-0.522	-112.72	-0.522	-82.96							6.517	0.00519	6.528	0.01358
-0.523	-3.09	-0.523	-189.72	-0.523	-113.2	-0.523	-83.32							6.51731	-0.0075	6.52831	0.00148
-0.524	-3.1016	-0.524	-190.36	-0.524	-113.68	-0.524	-83.64							6.51761	-0.00046397	6.52862	-0.00665
-0.525	-3.1084	-0.525	-191.04	-0.525	-114.2	-0.525	-84							6.51792	0.03827	6.52892	0.00447
-0.526	-3.124	-0.526	-191.68	-0.526	-114.68	-0.526	-84.32							6.51823	0.01125	6.52923	0.00394
-0.527	-3.134	-0.527	-192.36	-0.527	-115.16	-0.527	-84.68							6.51853	-0.04845	6.52953	0.0137
-0.528	-3.1408	-0.528	-193	-0.528	-115.64	-0.528	-85							6.51884	-0.04988	6.52984	0.0336
-0.529	-3.1504	-0.529	-193.64	-0.529	-116.12	-0.529	-85.36							6.51914	-0.02924	6.53014	0.01819
-0.53	-3.1624	-0.53	-194.32	-0.53	-116.64	-0.53	-85.72							6.51945	-0.0243	6.53045	-0.02191
-0.531	-3.1696	-0.531	-194.96	-0.531	-117.12	-0.531	-86.04							6.51975	-0.03101	6.53075	-0.02595
-0.532	-3.184	-0.532	-195.6	-0.532	-117.6	-0.532	-86.4							6.52006	0.00101	6.53106	-0.01969
-0.533	-3.192	-0.533	-196.24	-0.533	-118.12	-0.533	-86.76							6.52036	0.05959	6.53136	-0.02975
-0.534	-3.2032	-0.534	-196.92	-0.534	-118.6	-0.534	-87.08							6.52067	0.08033	6.53167	-0.03973
-0.535	-3.2128	-0.535	-197.56	-0.535	-119.08	-0.535	-87.44							6.52097	0.04525	6.53197	-0.04852
-0.536	-3.2228	-0.536	-198.2	-0.536	-119.6	-0.536	-87.76							6.52128	0.01642	6.53228	-0.03404
-0.537	-3.2348	-0.537	-198.88	-0.537	-120.08	-0.537	-88.12							6.52158	-0.02156	6.53258	-0.02317
-0.538	-3.2444	-0.538	-199.52	-0.538	-120.56	-0.538	-88.48							6.52189	-0.02359	6.53289	-0.01201
-0.539	-3.2572	-0.539	-200.2	-0.539	-121.08	-0.539	-88.8							6.52219	0.00825	6.53319	-0.00779
-0.54	-3.2668	-0.54	-200.84	-0.54	-121.56	-0.54	-89.16							6.5225	-0.0298	6.5335	-0.02199
-0.541	-3.2768	-0.541	-201.52	-0.541	-122.04	-0.541	-89.52							6.5228	-0.06478	6.5338	-0.03177
-0.542	-3.2876	-0.542	-202.16	-0.542	-122.56	-0.542	-89.88							6.52311	-0.07233	6.53411	-0.02488
-0.543	-3.2996	-0.543	-202.84	-0.543	-123.04	-0.543	-90.2							6.52341	-0.05224	6.53441	-0.01403
-0.544	-3.3088	-0.544	-203.48	-0.544	-123.56	-0.544	-90.56							6.52372	-0.05597	6.53472	-0.00612
-0.545	-3.3208	-0.545	-204.16	-0.545	-124.04	-0.545	-90.92							6.52402	-0.03397	6.53502	-0.00255
-0.546	-3.3304	-0.546	-204.8	-0.546	-124.56	-0.546	-91.28							6.52433	-0.03907	6.53533	0.00418
-0.547	-3.342	-0.547	-205.48	-0.547	-125.08	-0.547	-91.64							6.52463	-0.03468	6.53563	0.00309
-0.548	-3.3512	-0.548	-206.16	-0.548	-125.56	-0.548	-91.96							6.52494	-0.01478	6.53594	0.000620379
-0.549	-3.3644	-0.549	-206.8	-0.549	-126.08	-0.549	-92.32							6.52524	-0.0164	6.53624	0.00533
-0.55	-3.3736	-0.55	-207.48	-0.55	-126.56	-0.55	-92.68							6.52555	-0.00328	6.53655	0.000346236
-0.551	-3.384	-0.551	-208.16	-0.551	-127.08	-0.551	-93							6.52585	-0.0159	6.53685	0.01348
-0.552	-3.3976	-0.552	-208.84	-0.552	-127.6	-0.552	-93.36							6.52616	-0.0127	6.53716	0.00959
-0.553	-3.4088	-0.553	-209.48	-0.553	-128.12	-0.553	-93.72							6.52646	-0.00222	6.53746	-0.00359
-0.554	-3.4184	-0.554	-210.16	-0.554	-128.64	-0.554	-94.08							6.52677	0.01594	6.53777	-0.02532
-0.555	-3.4296	-0.555	-210.84	-0.555	-129.12	-0.555	-94.44							6.52707	0.04805	6.53807	-0.02312
-0.556	-3.4424	-0.556	-211.52	-0.556	-129.64	-0.556	-94.8							6.52738	0.05084	6.53838	-0.00972
-0.557	-3.4512	-0.557	-212.16	-0.557	-130.16	-0.557	-95.16							6.52768	0.03926	6.53868	0.000379377
-0.558	-3.464	-0.558	-212.84	-0.558	-130.68	-0.558	-95.52							6.52799	0.01587	6.53899	-0.000507093
-0.559	-3.4756	-0.559	-213.52	-0.559	-131.16	-0.559	-95.88							6.52829	-0.04435	6.53929	-0.01505
-0.56	-3.4872	-0.56	-214.16	-0.56	-131.68	-0.56	-96.24							6.5286	-0.07112	6.5396	-0.02186
-0.561	-3.4992	-0.561	-214.84	-0.561	-132.2	-0.561	-96.64							6.52891	-0.05014	6.53991	0.000210118
-0.562	-3.5096	-0.562	-215.52	-0.562	-132.72	-0.562	-97							6.52921	-0.02647	6.54021	0.01623
-0.563	-3.5204	-0.563	-216.2	-0.563	-133.2	-0.563	-97.36							6.52952	-0.00909	6.54052	0.00422
-0.564	-3.5344	-0.564	-216.88	-0.564	-133.72	-0.564	-97.72							6.52982	0.00355	6.54082	-0.00628
-0.565	-3.5448	-0.565	-217.56	-0.565	-134.24	-0.565	-98.04							6.53013	0.02081	6.54113	-0.00502
-0.566	-3.5568	-0.566	-218.2	-0.566	-134.76	-0.566	-98.44							6.53043	0.01141	6.54143	-0.01655
-0.567	-3.5676	-0.567	-218.88	-0.567	-135.24	-0.567	-98.8							6.53074	-0.00811	6.54174	-0.02654
-0.568	-3.5804	-0.568	-219.56	-0.568	-135.76	-0.568	-99.16							6.53104	0.0272	6.54204	-0.01606
-0.569	-3.5936	-0.569	-220.24	-0.569	-136.28	-0.569	-99.52							6.53135	0.07383	6.54235	-0.00702
-0.57	-3.6056	-0.57	-220.92	-0.57	-136.8	-0.57	-99.88							6.53165	0.0581	6.54265	-0.00693
-0.571	-3.6172	-0.571	-221.6	-0.571	-137.32	-0.571	-100.24							6.53196	0.06114	6.54296	-0.01245
-0.572	-3.632	-0.572	-222.32	-0.572	-137.8	-0.572	-100.6							6.53226	0.03198	6.54326	-0.01658
-0.573	-3.6428	-0.573	-223	-0.573	-138.32	-0.573	-100.96							6.53257	-0.0194	6.54357	-0.02344
-0.574	-3.6544	-0.574	-223.68	-0.574	-138.84	-0.574	-101.36							6.53287	-0.02161	6.54387	-0.01406
-0.575	-3.6644	-0.575	-224.36	-0.575	-139.36	-0.575	-101.72							6.53318	-0.04749	6.54418	-0.01086
-0.576	-3.6808	-0.576	-225.04	-0.576	-139.88	-0.576	-102.08							6.53348	-0.04924	6.54448	-0.01262
-0.577	-3.6968	-0.577	-225.72	-0.577	-140.4	-0.577	-102.44							6.53379	-0.02014	6.54479	-0.0129
-0.578	-3.7124	-0.578	-226.4	-0.578	-140.92	-0.578	-102.8							6.53409	-0.03691	6.54509	0.00845
-0.579	-3.7256	-0.579	-227.08	-0.579	-141.48	-0.579	-103.2							6.5344	-0.07758	6.5454	0.03525
-0.58	-3.7396	-0.58	-227.76	-0.58	-141.96	-0.58	-103.56							6.5347	-0.08691	6.5457	0.05309
-0.581	-3.7532	-0.581	-228.44	-0.581	-142.48	-0.581	-103.92							6.53501	-0.05859	6.54601	0.06282
-0.582	-3.7664	-0.582	-229.12	-0.582	-143.04	-0.582	-104.28							6.53531	-0.02501	6.54631	0.06555
-0.583	-3.7788	-0.583	-229.8	-0.583	-143.56	-0.583	-104.64							6.53562	-0.06102	6.54662	0.04354
-0.584	-3.794	-0.584	-230.48	-0.584	-144.08	-0.584	-105.04							6.53592	-0.07076	6.54692	0.03274
-0.585	-3.81	-0.585	-231.2	-0.585	-144.6	-0.585	-105.4							6.53623	-0.02548	6.54723	0.03547
-0.586	-3.824	-0.586	-231.88	-0.586	-145.12	-0.586	-105.8							6.53653	0.01652	6.54753	-0.00412
-0.587	-3.8384	-0.587	-232.56	-0.587	-145.64	-0.587	-106.16							6.53684	-0.00236	6.54784	-0.02541
-0.588	-3.8544	-0.588	-233.24	-0.588	-146.2	-0.588	-106.52							6.53714	-0.0202	6.54814	-0.02194
-0.589	-3.8668	-0.589	-233.92	-0.589	-146.68	-0.589	-106.88							6.53745	-0.01186	6.54845	-0.0136
-0.59	-3.8848	-0.59	-234.64	-0.59	-147.24	-0.59	-107.28							6.53775	0.00918	6.54875	-0.0188
-0.591	-3.9004	-0.591	-235.32	-0.591	-147.72	-0.591	-107.64							6.53806	0.00532	6.54906	-0.01245
-0.592	-3.9144	-0.592	-236	-0.592	-148.28	-0.592	-108.04							6.53836	-0.01624	6.54936	-0.01936
-0.593	-3.9332	-0.593	-236.68	-0.593	-148.8	-0.593	-108.4							6.53867	-0.02254	6.54967	-0.01624
-0.594	-3.9468	-0.594	-237.32	-0.594	-149.32	-0.594	-108.8							6.53897	-0.02426	6.54997	-0.00401
-0.595	-3.9612	-0.595	-238.04	-0.595	-149.84	-0.595	-109.16							6.53928	-0.02638	6.55028	-0.01531
-0.596	-3.9784	-0.596	-238.72	-0.596	-150.4	-0.596	-109.56							6.53958	-0.01559	6.55058	-0.01576
-0.597	-3.9932	-0.597	-239.44	-0.597	-150.92	-0.597	-109.92							6.53989	-0.03302	6.55089	-0.00429
-0.598	-4.012	-0.598	-240.12	-0.598	-151.44	-0.598	-110.32							6.5402	-0.03213	6.5512	0.0062
-0.599	-4.028	-0.599	-240.8	-0.599	-151.96	-0.599	-110.68							6.5405	-0.01092	6.5515	0.00376
-0.6	-4.048	-0.6	-241.48	-0.6	-152.48	-0.6	-111.04							6.54081	0.000900977	6.55181	-0.00925
-0.601	-4.064	-0.601	-242.2	-0.601	-153	-0.601	-111.4							6.54111	0.00691	6.55211	-0.00135
-0.602	-4.08	-0.602	-242.88	-0.602	-153.56	-0.602	-111.8							6.54142	-0.0219	6.55242	0.01883
-0.603	-4.1	-0.603	-243.56	-0.603	-154.08	-0.603	-112.16							6.54172	-0.05313	6.55272	0.00378
-0.604	-4.12	-0.604	-244.28	-0.604	-154.6	-0.604	-112.56							6.54203	-0.04173	6.55303	-0.00513
-0.605	-4.136	-0.605	-245	-0.605	-155.16	-0.605	-112.96							6.54233	-0.01628	6.55333	0.00121
-0.606	-4.156	-0.606	-245.68	-0.606	-155.68	-0.606	-113.32							6.54264	-0.01756	6.55364	0.02009
-0.607	-4.176	-0.607	-246.36	-0.607	-156.2	-0.607	-113.72							6.54294	-0.03479	6.55394	0.02644
-0.608	-4.192	-0.608	-247.04	-0.608	-156.72	-0.608	-114.08							6.54325	-0.06805	6.55425	0.00725
-0.609	-4.216	-0.609	-247.76	-0.609	-157.28	-0.609	-114.48							6.54355	-0.07141	6.55455	-0.00177
-0.61	-4.232	-0.61	-248.44	-0.61	-157.8	-0.61	-114.84							6.54386	-0.04058	6.55486	-0.00547
-0.611	-4.252	-0.611	-249.16	-0.611	-158.36	-0.611	-115.24							6.54416	0.01498	6.55516	-0.00251
-0.612	-4.272	-0.612	-249.84	-0.612	-158.88	-0.612	-115.64							6.54447	0.04258	6.55547	0.00111
-0.613	-4.292	-0.613	-250.56	-0.613	-159.44	-0.613	-116							6.54477	0.04038	6.55577	0.02409
-0.614	-4.316	-0.614	-251.24	-0.614	-160	-0.614	-116.4							6.54508	0.00531	6.55608	0.03523
-0.615	-4.336	-0.615	-251.96	-0.615	-160.52	-0.615	-116.8							6.54538	-0.02489	6.55638	0.01597
-0.616	-4.36	-0.616	-252.64	-0.616	-161.04	-0.616	-117.16							6.54569	-0.04319	6.55669	0.00634
-0.617	-4.38	-0.617	-253.36	-0.617	-161.6	-0.617	-117.56							6.54599	-0.03798	6.55699	0.000745877
-0.618	-4.404	-0.618	-254.08	-0.618	-162.12	-0.618	-117.96							6.5463	-0.04037	6.5573	-0.00382
-0.619	-4.424	-0.619	-254.8	-0.619	-162.68	-0.619	-118.32							6.5466	-0.05564	6.5576	0.0137
-0.62	-4.448	-0.62	-255.48	-0.62	-163.2	-0.62	-118.72							6.54691	-0.04554	6.55791	0.02927
-0.621	-4.468	-0.621	-256.2	-0.621	-163.76	-0.621	-119.12							6.54721	-3.26563e-05	6.55821	0.04061
-0.622	-4.492	-0.622	-256.92	-0.622	-164.28	-0.622	-119.48							6.54752	0.00468	6.55852	0.02058
-0.623	-4.52	-0.623	-257.6	-0.623	-164.84	-0.623	-119.88							6.54782	0.00474	6.55882	-0.00191
-0.624	-4.54	-0.624	-258.32	-0.624	-165.4	-0.624	-120.28							6.54813	0.00879	6.55913	-0.0057
-0.625	-4.568	-0.625	-259	-0.625	-165.92	-0.625	-120.68							6.54843	0.01092	6.55943	0.00275
-0.626	-4.588	-0.626	-259.72	-0.626	-166.44	-0.626	-121.04							6.54874	0.01067	6.55974	0.00754
-0.627	-4.616	-0.627	-260.44	-0.627	-167	-0.627	-121.44							6.54904	0.00227	6.56004	0.01552
-0.628	-4.644	-0.628	-261.12	-0.628	-167.52	-0.628	-121.84							6.54935	-0.000374563	6.56035	-0.00403
-0.629	-4.676	-0.629	-261.84	-0.629	-168.08	-0.629	-122.28							6.54965	0.05441	6.56065	0.01257
-0.63	-4.7	-0.63	-262.56	-0.63	-168.6	-0.63	-122.64							6.54996	0.10652	6.56096	0.03519
-0.631	-4.728	-0.631	-263.24	-0.631	-169.16	-0.631	-123.04							6.55026	0.06772	6.56126	0.05049
-0.632	-4.756	-0.632	-263.96	-0.632	-169.72	-0.632	-123.44							6.55057	0.00121	6.56157	0.04385
-0.633	-4.792	-0.633	-264.68	-0.633	-170.28	-0.633	-123.84							6.55087	-0.02988	6.56188	0.03034
-0.634	-4.816	-0.634	-265.4	-0.634	-170.8	-0.634	-124.24							6.55118	-0.02953	6.56218	0.02296
-0.635	-4.848	-0.635	-266.08	-0.635	-171.36	-0.635	-124.64							6.55149	-0.01732	6.56249	0.01045
-0.636	-4.876	-0.636	-266.8	-0.636	-171.92	-0.636	-125.04							6.55179	-0.0182	6.56279	-0.000244107
-0.637	-4.908	-0.637	-267.52	-0.637	-172.44	-0.637	-125.44							6.5521	-0.02245	6.5631	0.0206
-0.638	-4.94	-0.638	-268.2	-0.638	-173	-0.638	-125.84							6.5524	-0.01189	6.5634	0.01839
-0.639	-4.972	-0.639	-268.96	-0.639	-173.56	-0.639	-126.24							6.55271	-0.00685	6.56371	-0.01647
-0.64	-5	-0.64	-269.64	-0.64	-174.08	-0.64	-126.68							6.55301	0.0095	6.56401	-0.02929
-0.641	-5.032	-0.641	-270.36	-0.641	-174.6	-0.641	-127.08							6.55332	0.03186	6.56432	-0.00621
-0.642	-5.068	-0.642	-271.08	-0.642	-175.16	-0.642	-127.48							6.55362	0.03032	6.56462	0.00854
-0.643	-5.1	-0.643	-271.8	-0.643	-175.68	-0.643	-127.88							6.55393	0.02857	6.56493	-0.01054
-0.644	-5.14	-0.644	-272.52	-0.644	-176.24	-0.644	-128.32							6.55423	0.00757	6.56523	-0.01043
-0.645	-5.172	-0.645	-273.2	-0.645	-176.8	-0.645	-128.72							6.55454	0.01799	6.56554	0.0091
-0.646	-5.212	-0.646	-273.92	-0.646	-177.36	-0.646	-129.12							6.55484	0.04317	6.56584	0.02711
-0.647	-5.248	-0.647	-274.64	-0.647	-177.88	-0.647	-129.52							6.55515	0.04657	6.56615	0.03283
-0.648	-5.284	-0.648	-275.36	-0.648	-178.44	-0.648	-129.96							6.55545	0.01342	6.56645	0.04325
-0.649	-5.324	-0.649	-276.08	-0.649	-179.04	-0.649	-130.36							6.55576	-0.02028	6.56676	0.04411
-0.65	-5.364	-0.65	-276.76	-0.65	-179.56	-0.65	-130.76							6.55606	-0.00526	6.56706	0.02568
-0.651	-5.404	-0.651	-277.48	-0.651	-180.12	-0.651	-131.16							6.55637	-0.00936	6.56737	0.01708
-0.652	-5.444	-0.652	-278.2	-0.652	-180.68	-0.652	-131.6							6.55667	-0.04492	6.56767	0.02176
-0.653	-5.484	-0.653	-278.92	-0.653	-181.24	-0.653	-132							6.55698	-0.02802	6.56798	0.01278
-0.654	-5.524	-0.654	-279.64	-0.654	-181.76	-0.654	-132.44							6.55728	0.0369	6.56828	0.000517554
-0.655	-5.568	-0.655	-280.36	-0.655	-182.36	-0.655	-132.84							6.55759	0.06516	6.56859	-0.0093
-0.656	-5.612	-0.656	-281.08	-0.656	-182.88	-0.656	-133.24							6.55789	0.03441	6.56889	-0.01816
-0.657	-5.656	-0.657	-281.76	-0.657	-183.44	-0.657	-133.68							6.5582	-0.00391	6.5692	-0.01482
-0.658	-5.7	-0.658	-282.48	-0.658	-184	-0.658	-134.08							6.5585	-0.0014	6.5695	0.00129
-0.659	-5.748	-0.659	-283.2	-0.659	-184.6	-0.659	-134.52							6.55881	0.01876	6.56981	-0.00348
-0.66	-5.796	-0.66	-283.92	-0.66	-185.16	-0.66	-134.92							6.55911	0.03476	6.57011	-0.02096
-0.661	-5.844	-0.661	-284.64	-0.661	-185.72	-0.661	-135.36							6.55942	0.06598	6.57042	-0.01683
-0.662	-5.892	-0.662	-285.36	-0.662	-186.28	-0.662	-135.76							6.55972	0.05722	6.57072	0.00128
-0.663	-5.936	-0.663	-286.12	-0.663	-186.84	-0.663	-136.2							6.56003	0.07065	6.57103	0.0372
-0.664	-5.984	-0.664	-286.84	-0.664	-187.44	-0.664	-136.64							6.56033	0.08649	6.57133	0.04524
-0.665	-6.04	-0.665	-287.56	-0.665	-188	-0.665	-137.04							6.56064	0.04657	6.57164	0.02408
-0.666	-6.088	-0.666	-288.28	-0.666	-188.56	-0.666	-137.48							6.56094	-0.01126	6.57194	0.0018
-0.667	-6.14	-0.667	-289	-0.667	-189.16	-0.667	-137.88							6.56125	-0.02241	6.57225	0.01558
-0.668	-6.196	-0.668	-289.68	-0.668	-189.72	-0.668	-138.32							6.56155	-0.02078	6.57255	0.01481
-0.669	-6.252	-0.669	-290.44	-0.669	-190.32	-0.669	-138.72							6.56186	-0.02574	6.57286	-0.00814
-0.67	-6.308	-0.67	-291.16	-0.67	-190.92	-0.67	-139.16							6.56217	-0.02633	6.57317	-0.01314
-0.671	-6.364	-0.671	-291.84	-0.671	-191.48	-0.671	-139.6							6.56247	-0.03057	6.57347	-0.00762
-0.672	-6.424	-0.672	-292.56	-0.672	-192.08	-0.672	-140.04							6.56278	-0.00427	6.57378	-0.00422
-0.673	-6.484	-0.673	-293.28	-0.673	-192.68	-0.673	-140.44							6.56308	0.01949	6.57408	-0.01754
-0.674	-6.548	-0.674	-294	-0.674	-193.28	-0.674	-140.88							6.56339	0.03647	6.57439	-0.02706
-0.675	-6.608	-0.675	-294.72	-0.675	-193.84	-0.675	-141.32							6.56369	0.04124	6.57469	-0.01358
-0.676	-6.672	-0.676	-295.44	-0.676	-194.44	-0.676	-141.76							6.564	0.03635	6.575	0.00015655
-0.677	-6.732	-0.677	-296.16	-0.677	-195.04	-0.677	-142.2							6.5643	0.00623	6.5753	0.00274
-0.678	-6.796	-0.678	-296.88	-0.678	-195.64	-0.678	-142.64							6.56461	-0.01561	6.57561	0.00206
-0.679	-6.864	-0.679	-297.64	-0.679	-196.24	-0.679	-143.08							6.56491	0.00189	6.57591	-0.00136
-0.68	-6.932	-0.68	-298.36	-0.68	-196.84	-0.68	-143.52							6.56522	0.00836	6.57622	0.00758
-0.681	-7	-0.681	-299.08	-0.681	-197.44	-0.681	-143.96							6.56552	0.00466	6.57652	0.03599
-0.682	-7.068	-0.682	-299.76	-0.682	-198.04	-0.682	-144.4							6.56583	0.00247	6.57683	0.04599
-0.683	-7.136	-0.683	-300.48	-0.683	-198.6	-0.683	-144.84							6.56613	0.02363	6.57713	0.03294
-0.684	-7.208	-0.684	-301.2	-0.684	-199.2	-0.684	-145.28							6.56644	0.0384	6.57744	0.02814
-0.685	-7.276	-0.685	-301.92	-0.685	-199.84	-0.685	-145.72							6.56674	0.04139	6.57774	0.02351
-0.686	-7.344	-0.686	-302.64	-0.686	-200.44	-0.686	-146.16							6.56705	0.03393	6.57805	0.0217
-0.687	-7.42	-0.687	-303.36	-0.687	-201	-0.687	-146.64							6.56735	0.0135	6.57835	0.02076
-0.688	-7.496	-0.688	-304.08	-0.688	-201.6	-0.688	-147.04							6.56766	-0.005	6.57866	0.00861
-0.689	-7.572	-0.689	-304.8	-0.689	-202.24	-0.689	-147.52							6.56796	0.00484	6.57896	0.000579706
-0.69	-7.648	-0.69	-305.56	-0.69	-202.84	-0.69	-147.96							6.56827	0.01098	6.57927	0.00241
-0.691	-7.724	-0.691	-306.24	-0.691	-203.48	-0.691	-148.44							6.56857	-0.00947	6.57957	0.00485
-0.692	-7.808	-0.692	-306.96	-0.692	-204.04	-0.692	-148.88							6.56888	-0.05021	6.57988	0.01015
-0.693	-7.888	-0.693	-307.72	-0.693	-204.64	-0.693	-149.32							6.56918	-0.02526	6.58018	0.03199
-0.694	-7.968	-0.694	-308.44	-0.694	-205.28	-0.694	-149.76							6.56949	0.02225	6.58049	0.04161
-0.695	-8.056	-0.695	-309.16	-0.695	-205.92	-0.695	-150.24							6.56979	-0.00274	6.58079	0.01348
-0.696	-8.136	-0.696	-309.88	-0.696	-206.52	-0.696	-150.68							6.5701	0.00618	6.5811	-0.00374
-0.697	-8.224	-0.697	-310.6	-0.697	-207.16	-0.697	-151.12							6.5704	0.0207	6.5814	0.0067
-0.698	-8.308	-0.698	-311.32	-0.698	-207.76	-0.698	-151.56							6.57071	-0.00432	6.58171	0.02644
-0.699	-8.4	-0.699	-312.04	-0.699	-208.36	-0.699	-152							6.57101	0.01164	6.58201	0.01754
-0.7	-8.488	-0.7	-312.8	-0.7	-209	-0.7	-152.48							6.57132	0.00643	6.58232	-0.00077454
-0.701	-8.58	-0.701	-313.52	-0.701	-209.6	-0.701	-152.92							6.57162	0.01652	6.58262	-0.0089
-0.702	-8.672	-0.702	-314.24	-0.702	-210.24	-0.702	-153.4							6.57193	0.04174	6.58293	-0.00121
-0.703	-8.768	-0.703	-314.96	-0.703	-210.84	-0.703	-153.84							6.57223	0.01433	6.58323	-0.01176
-0.704	-8.864	-0.704	-315.68	-0.704	-211.44	-0.704	-154.32							6.57254	0.000917666	6.58354	-0.03081
-0.705	-8.964	-0.705	-316.44	-0.705	-212.08	-0.705	-154.76							6.57284	0.02822	6.58384	-0.01534
-0.706	-9.06	-0.706	-317.16	-0.706	-212.68	-0.706	-155.2							6.57315	0.000512593	6.58415	-0.00422
-0.707	-9.152	-0.707	-317.88	-0.707	-213.28	-0.707	-155.68							6.57346	-0.05556	6.58446	-0.01316
-0.708	-9.252	-0.708	-318.64	-0.708	-213.88	-0.708	-156.12							6.57376	-0.07073	6.58476	-0.00768
-0.709	-9.352	-0.709	-319.36	-0.709	-214.48	-0.709	-156.6							6.57407	-0.01731	6.58507	0.01862
-0.71	-9.448	-0.71	-320.08	-0.71	-215.12	-0.71	-157.08							6.57437	0.03003	6.58537	0.02332
-0.711	-9.552	-0.711	-320.8	-0.711	-215.76	-0.711	-157.56							6.57468	0.03001	6.58568	0.01665
-0.712	-9.66	-0.712	-321.52	-0.712	-216.36	-0.712	-158							6.57498	0.03252	6.58598	0.00217
-0.713	-9.764	-0.713	-322.28	-0.713	-217	-0.713	-158.44							6.57529	0.01899	6.58629	-0.02251
-0.714	-9.876	-0.714	-323	-0.714	-217.6	-0.714	-158.92							6.57559	-0.01943	6.58659	-0.0085
-0.715	-9.988	-0.715	-323.72	-0.715	-218.24	-0.715	-159.4							6.5759	-0.05054	6.5869	0.00599
-0.716	-10.104	-0.716	-324.44	-0.716	-218.84	-0.716	-159.88							6.5762	-0.01792	6.5872	0.00104
-0.717	-10.216	-0.717	-325.16	-0.717	-219.48	-0.717	-160.36							6.57651	0.00829	6.58751	-0.00537
-0.718	-10.34	-0.718	-325.88	-0.718	-220.12	-0.718	-160.8							6.57681	-0.0112	6.58781	-0.0101
-0.719	-10.456	-0.719	-326.64	-0.719	-220.76	-0.719	-161.28							6.57712	-0.01769	6.58812	-0.02026
-0.72	-10.568	-0.72	-327.36	-0.72	-221.36	-0.72	-161.76							6.57742	-0.02385	6.58842	-0.00871
-0.721	-10.688	-0.721	-328.08	-0.721	-222	-0.721	-162.24							6.57773	-0.02702	6.58873	-0.01053
-0.722	-10.808	-0.722	-328.8	-0.722	-222.64	-0.722	-162.72							6.57803	0.01918	6.58903	0.000555148
-0.723	-10.932	-0.723	-329.56	-0.723	-223.28	-0.723	-163.2							6.57834	0.05716	6.58934	-0.00437
-0.724	-11.06	-0.724	-330.28	-0.724	-223.88	-0.724	-163.68							6.57864	0.04094	6.58964	-0.01426
-0.725	-11.184	-0.725	-331.04	-0.725	-224.52	-0.725	-164.16							6.57895	0.03155	6.58995	-0.02136
-0.726	-11.316	-0.726	-331.76	-0.726	-225.16	-0.726	-164.64							6.57925	0.03207	6.59025	-0.02879
-0.727	-11.444	-0.727	-332.48	-0.727	-225.8	-0.727	-165.16							6.57956	0.03866	6.59056	-0.03054
-0.728	-11.572	-0.728	-333.2	-0.728	-226.4	-0.728	-165.64							6.57986	0.03492	6.59086	-0.02406
-0.729	-11.704	-0.729	-333.96	-0.729	-227.04	-0.729	-166.12							6.58017	0.01299	6.59117	-0.03852
-0.73	-11.832	-0.73	-334.68	-0.73	-227.68	-0.73	-166.6							6.58047	-0.00508	6.59147	-0.04197
-0.731	-11.968	-0.731	-335.4	-0.731	-228.32	-0.731	-167.08							6.58078	-0.01786	6.59178	-0.03807
-0.732	-12.104	-0.732	-336.12	-0.732	-228.96	-0.732	-167.6							6.58108	-0.01203	6.59208	-0.04755
-0.733	-12.244	-0.733	-336.88	-0.733	-229.56	-0.733	-168.12							6.58139	0.01171	6.59239	-0.04748
-0.734	-12.38	-0.734	-337.6	-0.734	-230.2	-0.734	-168.64							6.58169	0.02618	6.59269	-0.03936
-0.735	-12.52	-0.735	-338.32	-0.735	-230.84	-0.735	-169.12							6.582	0.04209	6.593	-0.04691
-0.736	-12.66	-0.736	-339.08	-0.736	-231.44	-0.736	-169.6							6.5823	0.02092	6.5933	-0.03183
-0.737	-12.804	-0.737	-339.8	-0.737	-232.08	-0.737	-170.08							6.58261	-0.0067	6.59361	-0.0269
-0.738	-12.948	-0.738	-340.52	-0.738	-232.72	-0.738	-170.6							6.58291	-0.00376	6.59391	-0.01926
-0.739	-13.096	-0.739	-341.24	-0.739	-233.36	-0.739	-171.08							6.58322	-0.02695	6.59422	-0.01357
-0.74	-13.248	-0.74	-341.96	-0.74	-233.96	-0.74	-171.6							6.58352	-0.06265	6.59452	0.00905
-0.741	-13.396	-0.741	-342.72	-0.741	-234.6	-0.741	-172.12							6.58383	-0.00774	6.59483	0.01814
-0.742	-13.548	-0.742	-343.44	-0.742	-235.24	-0.742	-172.64							6.58413	0.02169	6.59514	-0.0023
-0.743	-13.696	-0.743	-344.16	-0.743	-235.88	-0.743	-173.16							6.58444	0.01546	6.59544	-0.01081
-0.744	-13.852	-0.744	-344.88	-0.744	-236.48	-0.744	-173.68							6.58475	0.00251	6.59575	-0.02244
-0.745	-14.004	-0.745	-345.64	-0.745	-237.08	-0.745	-174.12							6.58505	-0.02661	6.59605	-0.01433
-0.746	-14.164	-0.746	-346.36	-0.746	-237.72	-0.746	-174.64							6.58536	-0.06768	6.59636	-0.00158
-0.747	-14.324	-0.747	-347.08	-0.747	-238.36	-0.747	-175.16							6.58566	-0.05412	6.59666	0.00455
-0.748	-14.484	-0.748	-347.84	-0.748	-239	-0.748	-175.68							6.58597	-0.00483	6.59697	0.01274
-0.749	-14.644	-0.749	-348.6	-0.749	-239.6	-0.749	-176.2							6.58627	0.02579	6.59727	0.0128
-0.75	-14.808	-0.75	-349.32	-0.75	-240.24	-0.75	-176.72							6.58658	0.01361	6.59758	-0.00262
-0.751	-14.968	-0.751	-350.04	-0.751	-240.88	-0.751	-177.24							6.58688	0.02943	6.59788	-0.02231
-0.752	-15.136	-0.752	-350.8	-0.752	-241.48	-0.752	-177.76							6.58719	0.03949	6.59819	-0.02062
-0.753	-15.304	-0.753	-351.52	-0.753	-242.12	-0.753	-178.24							6.58749	0.0071	6.59849	-0.01873
-0.754	-15.472	-0.754	-352.24	-0.754	-242.76	-0.754	-178.76							6.5878	-0.0108	6.5988	0.01445
-0.755	-15.644	-0.755	-353	-0.755	-243.36	-0.755	-179.32							6.5881	-0.01401	6.5991	0.02741
-0.756	-15.82	-0.756	-353.72	-0.756	-244.04	-0.756	-179.8							6.58841	-0.02269	6.59941	0.00969
-0.757	-15.996	-0.757	-354.44	-0.757	-244.64	-0.757	-180.32							6.58871	-0.00705	6.59971	0.0039
-0.758	-16.168	-0.758	-355.16	-0.758	-245.28	-0.758	-180.84							6.58902	0.01608	6.60002	0.01808
-0.759	-16.344	-0.759	-355.88	-0.759	-245.92	-0.759	-181.36							6.58932	0.00994	6.60032	0.01858
-0.76	-16.52	-0.76	-356.64	-0.76	-246.52	-0.76	-181.88							6.58963	0.0496	6.60063	-0.01013
-0.761	-16.704	-0.761	-357.36	-0.761	-247.16	-0.761	-182.36							6.58993	0.04552	6.60093	-0.01313
-0.762	-16.884	-0.762	-358.08	-0.762	-247.76	-0.762	-182.88							6.59024	0.0237	6.60124	-0.00533
-0.763	-17.072	-0.763	-358.84	-0.763	-248.4	-0.763	-183.36							6.59054	0.01176	6.60154	-0.00565
-0.764	-17.26	-0.764	-359.56	-0.764	-249.08	-0.764	-183.88							6.59085	-0.01059	6.60185	-0.02794
-0.765	-17.44	-0.765	-360.32	-0.765	-249.68	-0.765	-184.4							6.59115	0.00165	6.60215	-0.02719
-0.766	-17.62	-0.766	-361.04	-0.766	-250.32	-0.766	-184.92							6.59146	-0.00469	6.60246	-0.01635
-0.767	-17.808	-0.767	-361.76	-0.767	-250.92	-0.767	-185.44							6.59176	-0.01633	6.60276	-0.01806
-0.768	-17.992	-0.768	-362.48	-0.768	-251.56	-0.768	-185.96							6.59207	-0.00429	6.60307	-0.03333
-0.769	-18.192	-0.769	-363.2	-0.769	-252.2	-0.769	-186.48							6.59237	0.00812	6.60337	-0.05303
-0.77	-18.388	-0.77	-363.96	-0.77	-252.84	-0.77	-186.96							6.59268	-3.00478e-05	6.60368	-0.04423
-0.771	-18.584	-0.771	-364.68	-0.771	-253.48	-0.771	-187.48							6.59298	0.01211	6.60398	-0.02664
-0.772	-18.784	-0.772	-365.4	-0.772	-254.12	-0.772	-188							6.59329	0.00921	6.60429	-0.03086
-0.773	-18.984	-0.773	-366.16	-0.773	-254.76	-0.773	-188.52							6.59359	-0.03609	6.60459	-0.02597
-0.774	-19.188	-0.774	-366.88	-0.774	-255.4	-0.774	-189.04							6.5939	-0.05109	6.6049	-0.0099
-0.775	-19.388	-0.775	-367.6	-0.775	-256.04	-0.775	-189.56							6.5942	-0.0589	6.6052	-0.01668
-0.776	-19.588	-0.776	-368.36	-0.776	-256.68	-0.776	-190.12							6.59451	-0.05404	6.60551	-0.01189
-0.777	-19.792	-0.777	-369.08	-0.777	-257.32	-0.777	-190.64							6.59481	-0.03491	6.60581	-0.000688529
-0.778	-19.996	-0.778	-369.8	-0.778	-258	-0.778	-191.2							6.59512	-0.05203	6.60612	-0.01131
-0.779	-20.208	-0.779	-370.56	-0.779	-258.64	-0.779	-191.76							6.59543	-0.07327	6.60643	0.00606
-0.78	-20.412	-0.78	-371.28	-0.78	-259.28	-0.78	-192.32							6.59573	-0.03032	6.60673	0.0222
-0.781	-20.624	-0.781	-372	-0.781	-259.88	-0.781	-192.8							6.59604	0.00374	6.60704	0.00697
-0.782	-20.836	-0.782	-372.76	-0.782	-260.56	-0.782	-193.36							6.59634	0.03093	6.60734	-0.0199
-0.783	-21.056	-0.783	-373.48	-0.783	-261.2	-0.783	-193.88							6.59665	0.06249	6.60765	-0.01265
-0.784	-21.268	-0.784	-374.24	-0.784	-261.88	-0.784	-194.36							6.59695	0.06027	6.60795	0.00472
-0.785	-21.484	-0.785	-374.96	-0.785	-262.56	-0.785	-194.88							6.59726	0.03872	6.60826	0.01011
-0.786	-21.696	-0.786	-375.72	-0.786	-263.16	-0.786	-195.44							6.59756	0.03263	6.60856	0.00752
-0.787	-21.912	-0.787	-376.44	-0.787	-263.8	-0.787	-195.96							6.59787	0.03007	6.60887	0.00707
-0.788	-22.14	-0.788	-377.16	-0.788	-264.48	-0.788	-196.44							6.59817	0.00388	6.60917	0.00754
-0.789	-22.368	-0.789	-377.92	-0.789	-265.12	-0.789	-197							6.59848	-0.0164	6.60948	0.0229
-0.79	-22.592	-0.79	-378.64	-0.79	-265.8	-0.79	-197.52							6.59878	-0.02967	6.60978	0.01365
-0.791	-22.812	-0.791	-379.4	-0.791	-266.44	-0.791	-198.04							6.59909	-0.02389	6.61009	-0.00554
-0.792	-23.044	-0.792	-380.12	-0.792	-267.08	-0.792	-198.56							6.59939	-0.01125	6.61039	-0.01417
-0.793	-23.268	-0.793	-380.88	-0.793	-267.76	-0.793	-199.12							6.5997	-0.01921	6.6107	-0.01852
-0.794	-23.496	-0.794	-381.64	-0.794	-268.4	-0.794	-199.64							6.6	0.02792	6.611	-0.022
-0.795	-23.728	-0.795	-382.36	-0.795	-269.08	-0.795	-200.16							6.60031	0.0577	6.61131	-0.02373
-0.796	-23.96	-0.796	-383.08	-0.796	-269.76	-0.796	-200.68							6.60061	0.04256	6.61161	-0.00635
-0.797	-24.192	-0.797	-383.84	-0.797	-270.36	-0.797	-201.2							6.60092	0.01601	6.61192	-0.00302
-0.798	-24.424	-0.798	-384.56	-0.798	-271.08	-0.798	-201.76							6.60122	0.02716	6.61222	-0.02014
-0.799	-24.664	-0.799	-385.28	-0.799	-271.68	-0.799	-202.28							6.60153	0.02039	6.61253	-0.00944
-0.8	-24.9	-0.8	-386.04	-0.8	-272.32	-0.8	-202.84							6.60183	-0.00621	6.61283	0.02035
-0.801	-25.132	-0.801	-386.76	-0.801	-272.96	-0.801	-203.4							6.60214	-0.01399	6.61314	0.019
-0.802	-25.372	-0.802	-387.48	-0.802	-273.64	-0.802	-203.92							6.60244	0.00417	6.61344	0.00319
-0.803	-25.616	-0.803	-388.24	-0.803	-274.24	-0.803	-204.44							6.60275	0.03976	6.61375	0.00418
-0.804	-25.86	-0.804	-388.96	-0.804	-274.92	-0.804	-205							6.60305	0.06103	6.61405	-0.00968
-0.805	-26.112	-0.805	-389.72	-0.805	-275.52	-0.805	-205.56							6.60336	0.03693	6.61436	-0.000922673
-0.806	-26.356	-0.806	-390.44	-0.806	-276.16	-0.806	-206.16							6.60366	0.02572	6.61466	-0.00127
-0.807	-26.6	-0.807	-391.2	-0.807	-276.8	-0.807	-206.68							6.60397	0.02367	6.61497	-0.01215
-0.808	-26.852	-0.808	-391.92	-0.808	-277.44	-0.808	-207.24							6.60427	0.01658	6.61527	-0.00644
-0.809	-27.112	-0.809	-392.64	-0.809	-278.08	-0.809	-207.8							6.60458	0.00834	6.61558	0.00373
-0.81	-27.356	-0.81	-393.4	-0.81	-278.76	-0.81	-208.36							6.60488	-0.04638	6.61588	0.02243
-0.811	-27.608	-0.811	-394.16	-0.811	-279.4	-0.811	-208.88							6.60519	-0.08131	6.61619	0.01242
-0.812	-27.872	-0.812	-394.88	-0.812	-280.08	-0.812	-209.4							6.60549	-0.08219	6.61649	-0.00294
-0.813	-28.128	-0.813	-395.64	-0.813	-280.72	-0.813	-210							6.6058	-0.07879	6.6168	-0.00454
-0.814	-28.392	-0.814	-396.36	-0.814	-281.36	-0.814	-210.6							6.6061	-0.03426	6.6171	0.00378
-0.815	-28.656	-0.815	-397.12	-0.815	-282	-0.815	-211.16							6.60641	0.00633	6.61741	-0.00853
-0.816	-28.924	-0.816	-397.84	-0.816	-282.64	-0.816	-211.72							6.60672	0.03921	6.61772	-0.00849
-0.817	-29.188	-0.817	-398.6	-0.817	-283.32	-0.817	-212.28							6.60702	0.03201	6.61802	0.0107
-0.818	-29.452	-0.818	-399.36	-0.818	-283.96	-0.818	-212.84							6.60733	-0.00903	6.61833	0.0242
-0.819	-29.716	-0.819	-400	-0.819	-284.64	-0.819	-213.36							6.60763	-0.05569	6.61863	0.01999
-0.82	-29.988	-0.82	-400.8	-0.82	-285.28	-0.82	-213.92							6.60794	-0.04565	6.61894	0.01031
-0.821	-30.248	-0.821	-401.6	-0.821	-285.96	-0.821	-214.52							6.60824	-0.00658	6.61924	0.000184884
-0.822	-30.524	-0.822	-402.4	-0.822	-286.64	-0.822	-215.08							6.60855	-0.00702	6.61955	-0.013
-0.823	-30.792	-0.823	-403.2	-0.823	-287.28	-0.823	-215.64							6.60885	-0.01694	6.61985	0.00123
-0.824	-31.072	-0.824	-403.6	-0.824	-287.96	-0.824	-216.16							6.60916	-0.00427	6.62016	-0.00324
-0.825	-31.348	-0.825	-404.4	-0.825	-288.64	-0.825	-216.8							6.60946	0.02497	6.62046	-0.02697
-0.826	-31.628	-0.826	-405.2	-0.826	-289.36	-0.826	-217.36							6.60977	0.04694	6.62077	-0.01786
-0.827	-31.908	-0.827	-406	-0.827	-290	-0.827	-217.88							6.61007	0.04259	6.62107	0.00435
-0.828	-32.188	-0.828	-406.8	-0.828	-290.64	-0.828	-218.44							6.61038	0.01169	6.62138	0.01072
-0.829	-32.468	-0.829	-407.6	-0.829	-291.32	-0.829	-219.04							6.61068	0.01082	6.62168	-0.00532
-0.83	-32.76	-0.83	-408.4	-0.83	-292	-0.83	-219.56							6.61099	0.04107	6.62199	-0.01162
-0.831	-33.064	-0.831	-408.8	-0.831	-292.64	-0.831	-220.08							6.61129	0.08653	6.62229	-0.00526
-0.832	-33.348	-0.832	-409.6	-0.832	-293.28	-0.832	-220.68							6.6116	0.06875	6.6226	-0.01002
-0.833	-33.632	-0.833	-410.4	-0.833	-294.04	-0.833	-221.28							6.6119	0.06033	6.6229	-0.00153
-0.834	-33.932	-0.834	-411.2	-0.834	-294.72	-0.834	-221.84							6.61221	0.04784	6.62321	0.02505
-0.835	-34.232	-0.835	-412	-0.835	-295.4	-0.835	-222.44							6.61251	0.02882	6.62351	0.02952
-0.836	-34.52	-0.836	-412.8	-0.836	-296.08	-0.836	-223							6.61282	-0.000180967	6.62382	0.02872
-0.837	-34.816	-0.837	-413.6	-0.837	-296.76	-0.837	-223.6							6.61312	-0.01353	6.62412	0.01973
-0.838	-35.112	-0.838	-414.4	-0.838	-297.44	-0.838	-224.16							6.61343	-0.0115	6.62443	0.000959753
-0.839	-35.4	-0.839	-415.2	-0.839	-298.12	-0.839	-224.72							6.61373	-0.02014	6.62473	-0.00423
-0.84	-35.696	-0.84	-416	-0.84	-298.8	-0.84	-225.24							6.61404	-0.0174	6.62504	-0.00798
-0.841	-35.996	-0.841	-416.4	-0.841	-299.44	-0.841	-225.8							6.61434	-0.04579	6.62534	-0.01568
-0.842	-36.292	-0.842	-417.2	-0.842	-300.04	-0.842	-226.36							6.61465	-0.0448	6.62565	-0.00295
-0.843	-36.592	-0.843	-418	-0.843	-300.76	-0.843	-226.96							6.61495	-0.0108	6.62595	0.00207
-0.844	-36.9	-0.844	-418.8	-0.844	-301.4	-0.844	-227.52							6.61526	0.02781	6.62626	0.01876
-0.845	-37.196	-0.845	-419.6	-0.845	-302.08	-0.845	-228							6.61556	0.05797	6.62656	0.03053
-0.846	-37.504	-0.846	-420.4	-0.846	-302.72	-0.846	-228.56							6.61587	0.0823	6.62687	0.03758
-0.847	-37.812	-0.847	-421.2	-0.847	-303.4	-0.847	-229.12							6.61617	0.0766	6.62717	0.03
-0.848	-38.12	-0.848	-422	-0.848	-304.04	-0.848	-229.64							6.61648	0.08037	6.62748	0.03051
-0.849	-38.428	-0.849	-422.4	-0.849	-304.64	-0.849	-230.16							6.61678	0.05185	6.62778	0.03846
-0.85	-38.748	-0.85	-423.2	-0.85	-305.28	-0.85	-230.76							6.61709	0.01549	6.62809	0.0228
-0.851	-39.06	-0.851	-424	-0.851	-305.88	-0.851	-231.4							6.61739	0.0046	6.62839	0.01867
-0.852	-39.368	-0.852	-424.8	-0.852	-306.56	-0.852	-231.92							6.6177	0.02495	6.6287	0.00945
-0.853	-39.684	-0.853	-425.6	-0.853	-307.2	-0.853	-232.48							6.61801	0.03358	6.62901	-0.000232081
-0.854	-40	-0.854	-426.4	-0.854	-307.88	-0.854	-233.12							6.61831	-0.0204	6.62931	-0.02177
-0.855	-40.32	-0.855	-427.2	-0.855	-308.52	-0.855	-233.68							6.61862	-0.03672	6.62962	-0.00857
-0.856	-40.64	-0.856	-428	-0.856	-309.16	-0.856	-234.24							6.61892	-0.01135	6.62992	0.01116
-0.857	-40.96	-0.857	-428.4	-0.857	-309.84	-0.857	-234.8							6.61923	0.04635	6.63023	0.00855
-0.858	-41.24	-0.858	-429.2	-0.858	-310.48	-0.858	-235.4							6.61953	0.07069	6.63053	-0.00672
-0.859	-41.56	-0.859	-430	-0.859	-311.16	-0.859	-236							6.61984	0.06623	6.63084	-0.000589823
-0.86	-41.92	-0.86	-430.8	-0.86	-311.8	-0.86	-236.56							6.62014	0.06192	6.63114	0.00189
-0.861	-42.24	-0.861	-431.6	-0.861	-312.44	-0.861	-237.08							6.62045	0.01456	6.63145	-0.00362
-0.862	-42.6	-0.862	-432.4	-0.862	-313.12	-0.862	-237.64							6.62075	0.03265	6.63175	-0.00631
-0.863	-42.92	-0.863	-433.2	-0.863	-313.8	-0.863	-238.2							6.62106	0.04651	6.63206	-0.00956
-0.864	-43.24	-0.864	-434	-0.864	-314.48	-0.864	-238.88							6.62136	0.04272	6.63236	-0.01389
-0.865	-43.56	-0.865	-434.8	-0.865	-315.12	-0.865	-239.44							6.62167	0.02118	6.63267	-0.00248
-0.866	-43.92	-0.866	-435.2	-0.866	-315.8	-0.866	-239.96							6.62197	-0.00211	6.63297	0.00883
-0.867	-44.24	-0.867	-436	-0.867	-316.52	-0.867	-240.48							6.62228	0.01475	6.63328	0.02894
-0.868	-44.56	-0.868	-436.8	-0.868	-317.2	-0.868	-241.08							6.62258	0.0497	6.63358	0.02714
-0.869	-44.92	-0.869	-437.6	-0.869	-317.84	-0.869	-241.64							6.62289	0.04545	6.63389	0.00621
-0.87	-45.24	-0.87	-438.4	-0.87	-318.52	-0.87	-242.28							6.62319	0.0391	6.63419	-0.00341
-0.871	-45.6	-0.871	-439.2	-0.871	-319.2	-0.871	-242.88							6.6235	0.02861	6.6345	-0.02594
-0.872	-45.92	-0.872	-440	-0.872	-319.88	-0.872	-243.48							6.6238	0.0322	6.6348	-0.02574
-0.873	-46.28	-0.873	-440.8	-0.873	-320.56	-0.873	-244.08							6.62411	0.03065	6.63511	-0.00442
-0.874	-46.6	-0.874	-441.6	-0.874	-321.2	-0.874	-244.6							6.62441	0.01666	6.63541	0.01442
-0.875	-46.96	-0.875	-442.4	-0.875	-321.84	-0.875	-245.16							6.62472	0.0264	6.63572	0.03096
-0.876	-47.32	-0.876	-443.2	-0.876	-322.52	-0.876	-245.68							6.62502	0.02742	6.63602	0.02966
-0.877	-47.64	-0.877	-444	-0.877	-323.16	-0.877	-246.28							6.62533	0.00161	6.63633	0.0171
-0.878	-48	-0.878	-444.8	-0.878	-323.84	-0.878	-246.96							6.62563	-0.01478	6.63663	-0.00122
-0.879	-48.32	-0.879	-445.2	-0.879	-324.44	-0.879	-247.56							6.62594	-0.00949	6.63694	-0.02079
-0.88	-48.64	-0.88	-446	-0.88	-325.12	-0.88	-248.12							6.62624	0.02246	6.63724	-0.01932
-0.881	-49	-0.881	-446.8	-0.881	-325.72	-0.881	-248.68							6.62655	0.00189	6.63755	0.00431
-0.882	-49.36	-0.882	-447.6	-0.882	-326.44	-0.882	-249.28							6.62685	-0.02519	6.63785	-0.00227
-0.883	-49.72	-0.883	-448.4	-0.883	-327.08	-0.883	-249.84							6.62716	-0.02508	6.63816	-0.00455
-0.884	-50.08	-0.884	-449.2	-0.884	-327.8	-0.884	-250.44							6.62746	-0.02718	6.63846	0.00482
-0.885	-50.44	-0.885	-450	-0.885	-328.44	-0.885	-251.08							6.62777	-0.03607	6.63877	0.0104
-0.886	-50.8	-0.886	-450.8	-0.886	-329.08	-0.886	-251.64							6.62807	-0.0389	6.63907	0.02602
-0.887	-51.16	-0.887	-451.6	-0.887	-329.76	-0.887	-252.2							6.62838	-0.01997	6.63938	0.0384
-0.888	-51.52	-0.888	-452.4	-0.888	-330.4	-0.888	-252.8							6.62868	-0.01915	6.63969	0.03854
-0.889	-51.88	-0.889	-453.2	-0.889	-331.08	-0.889	-253.4							6.62899	-0.02175	6.63999	0.03528
-0.89	-52.24	-0.89	-454	-0.89	-331.72	-0.89	-253.96							6.6293	-0.02931	6.6403	0.02077
-0.891	-52.6	-0.891	-454.4	-0.891	-332.36	-0.891	-254.52							6.6296	-0.02291	6.6406	0.01844
-0.892	-53	-0.892	-455.2	-0.892	-333.08	-0.892	-255.12							6.62991	-0.0246	6.64091	0.01086
-0.893	-53.36	-0.893	-456	-0.893	-333.72	-0.893	-255.76							6.63021	-0.03643	6.64121	0.00995
-0.894	-53.72	-0.894	-456.8	-0.894	-334.4	-0.894	-256.32							6.63052	-0.02458	6.64152	-0.00323
-0.895	-54.08	-0.895	-457.6	-0.895	-335.04	-0.895	-256.88							6.63082	-0.01998	6.64182	0.000149179
-0.896	-54.48	-0.896	-458.4	-0.896	-335.72	-0.896	-257.44							6.63113	-0.02642	6.64213	0.01943
-0.897	-54.84	-0.897	-459.2	-0.897	-336.36	-0.897	-258.04							6.63143	-0.04641	6.64243	0.03069
-0.898	-55.2	-0.898	-460	-0.898	-337.04	-0.898	-258.6							6.63174	-0.05855	6.64274	0.03048
-0.899	-55.6	-0.899	-460.8	-0.899	-337.72	-0.899	-259.2							6.63204	-0.02496	6.64304	0.02915
-0.9	-55.96	-0.9	-461.6	-0.9	-338.4	-0.9	-259.8							6.63235	0.00714	6.64335	0.00753
-0.901	-56.32	-0.901	-462.4	-0.901	-339.08	-0.901	-260.36							6.63265	0.00682	6.64365	-0.00507
-0.902	-56.72	-0.902	-463.2	-0.902	-339.72	-0.902	-260.92							6.63296	0.02301	6.64396	-0.000490613
-0.903	-57.08	-0.903	-464	-0.903	-340.36	-0.903	-261.44							6.63326	0.02045	6.64426	0.00376
-0.904	-57.48	-0.904	-464.8	-0.904	-341	-0.904	-262.04							6.63357	0.00716	6.64457	0.01989
-0.905	-57.84	-0.905	-465.6	-0.905	-341.68	-0.905	-262.72							6.63387	0.01678	6.64487	0.00799
-0.906	-58.24	-0.906	-466.4	-0.906	-342.32	-0.906	-263.28							6.63418	0.01475	6.64518	-0.0065
-0.907	-58.6	-0.907	-467.2	-0.907	-343	-0.907	-263.84							6.63448	-0.00205	6.64548	-0.01314
-0.908	-59	-0.908	-468	-0.908	-343.72	-0.908	-264.4							6.63479	-0.00768	6.64579	0.00497
-0.909	-59.4	-0.909	-468.8	-0.909	-344.36	-0.909	-265							6.63509	0.00172	6.64609	-0.000186934
-0.91	-59.8	-0.91	-469.6	-0.91	-345.04	-0.91	-265.68							6.6354	0.01516	6.6464	-0.0014
-0.911	-60.16	-0.911	-470.4	-0.911	-345.68	-0.911	-266.28							6.6357	0.03064	6.6467	0.01409
-0.912	-60.56	-0.912	-471.2	-0.912	-346.44	-0.912	-266.84							6.63601	0.05041	6.64701	0.02196
-0.913	-60.96	-0.913	-472	-0.913	-347.16	-0.913	-267.44							6.63631	0.06264	6.64731	0.00778
-0.914	-61.32	-0.914	-472.8	-0.914	-347.84	-0.914	-268.04							6.63662	0.06179	6.64762	0.02181
-0.915	-61.72	-0.915	-473.6	-0.915	-348.52	-0.915	-268.64							6.63692	0.03014	6.64792	0.03212
-0.916	-62.12	-0.916	-474.4	-0.916	-349.2	-0.916	-269.28							6.63723	-0.0136	6.64823	0.00801
-0.917	-62.52	-0.917	-475.2	-0.917	-349.84	-0.917	-269.84							6.63753	0.00336	6.64853	0.01463
-0.918	-62.92	-0.918	-476	-0.918	-350.56	-0.918	-270.48							6.63784	0.03524	6.64884	0.0289
-0.919	-63.32	-0.919	-476.8	-0.919	-351.24	-0.919	-271.16							6.63814	0.04252	6.64914	0.01704
-0.92	-63.72	-0.92	-477.6	-0.92	-351.88	-0.92	-271.72							6.63845	0.02806	6.64945	0.01928
-0.921	-64.12	-0.921	-478.4	-0.921	-352.6	-0.921	-272.36							6.63875	0.01416	6.64975	-0.00011724
-0.922	-64.56	-0.922	-479.2	-0.922	-353.36	-0.922	-272.92							6.63906	0.02824	6.65006	-0.00801
-0.923	-64.96	-0.923	-480	-0.923	-354.04	-0.923	-273.44							6.63936	0.04421	6.65036	0.000774029
-0.924	-65.36	-0.924	-480.8	-0.924	-354.72	-0.924	-274							6.63967	0.02763	6.65067	0.00506
-0.925	-65.8	-0.925	-481.6	-0.925	-355.4	-0.925	-274.6							6.63998	0.03005	6.65098	-0.00541
-0.926	-66.2	-0.926	-482	-0.926	-356.16	-0.926	-275.2							6.64028	0.04562	6.65128	-0.02353
-0.927	-66.6	-0.927	-482.8	-0.927	-356.84	-0.927	-275.84							6.64059	0.02191	6.65159	-0.03753
-0.928	-67	-0.928	-483.6	-0.928	-357.52	-0.928	-276.56							6.64089	0.00991	6.65189	-0.03114
-0.929	-67.44	-0.929	-484.4	-0.929	-358.24	-0.929	-277.16							6.6412	-0.000631325	6.6522	0.01294
-0.93	-67.84	-0.93	-485.2	-0.93	-358.96	-0.93	-277.72							6.6415	0.03597	6.6525	0.03044
-0.931	-68.24	-0.931	-486	-0.931	-359.68	-0.931	-278.36							6.64181	0.02627	6.65281	0.00563
-0.932	-68.64	-0.932	-486.8	-0.932	-360.36	-0.932	-279.04							6.64211	0.02713	6.65311	0.00291
-0.933	-69.08	-0.933	-487.6	-0.933	-361.04	-0.933	-279.64							6.64242	0.06874	6.65342	0.004
-0.934	-69.48	-0.934	-488.4	-0.934	-361.72	-0.934	-280.2							6.64272	0.08314	6.65372	0.00476
-0.935	-69.92	-0.935	-489.2	-0.935	-362.4	-0.935	-280.88							6.64303	0.07142	6.65403	0.01456
-0.936	-70.32	-0.936	-490	-0.936	-363.08	-0.936	-281.56							6.64333	0.06068	6.65433	-0.0066
-0.937	-70.76	-0.937	-490.8	-0.937	-363.76	-0.937	-282.2							6.64364	0.04664	6.65464	-0.02952
-0.938	-71.16	-0.938	-491.6	-0.938	-364.4	-0.938	-282.76							6.64394	0.03085	6.65494	-0.01435
-0.939	-71.6	-0.939	-492.4	-0.939	-365.04	-0.939	-283.32							6.64425	0.02776	6.65525	-0.01723
-0.94	-72.04	-0.94	-493.2	-0.94	-365.72	-0.94	-283.92							6.64455	0.03167	6.65555	-0.01884
-0.941	-72.44	-0.941	-494	-0.941	-366.32	-0.941	-284.48							6.64486	0.02143	6.65586	-0.00713
-0.942	-72.84	-0.942	-494.8	-0.942	-367	-0.942	-285.12							6.64516	0.04319	6.65616	-0.00197
-0.943	-73.28	-0.943	-495.6	-0.943	-367.72	-0.943	-285.72							6.64547	0.04286	6.65647	0.01928
-0.944	-73.72	-0.944	-496.4	-0.944	-368.36	-0.944	-286.4							6.64577	0.000762694	6.65677	0.02244
-0.945	-74.16	-0.945	-496.8	-0.945	-369	-0.945	-286.96							6.64608	-0.0345	6.65708	0.00694
-0.946	-74.56	-0.946	-497.6	-0.946	-369.68	-0.946	-287.6							6.64638	-0.02244	6.65738	0.02571
-0.947	-75	-0.947	-498.4	-0.947	-370.36	-0.947	-288.12							6.64669	-0.02686	6.65769	0.02857
-0.948	-75.44	-0.948	-499.2	-0.948	-371	-0.948	-288.72							6.64699	-0.06115	6.65799	0.01074
-0.949	-75.88	-0.949	-500	-0.949	-371.68	-0.949	-289.36							6.6473	-0.05179	6.6583	0.01982
-0.95	-76.28	-0.95	-500.8	-0.95	-372.36	-0.95	-290							6.6476	-0.03788	6.6586	0.02097
-0.951	-76.72	-0.951	-501.6	-0.951	-373.04	-0.951	-290.6							6.64791	-0.04207	6.65891	0.00707
-0.952	-77.16	-0.952	-502.4	-0.952	-373.72	-0.952	-291.12							6.64821	-0.03577	6.65921	-0.01791
-0.953	-77.6	-0.953	-503.2	-0.953	-374.44	-0.953	-291.6							6.64852	-0.01202	6.65952	-0.04027
-0.954	-78.04	-0.954	-504	-0.954	-375.12	-0.954	-292.24							6.64882	0.00937	6.65982	-0.0265
-0.955	-78.48	-0.955	-504.8	-0.955	-375.8	-0.955	-292.96							6.64913	-0.01553	6.66013	0.00451
-0.956	-78.92	-0.956	-505.6	-0.956	-376.44	-0.956	-293.6							6.64943	-0.017	6.66043	-0.01128
-0.957	-79.36	-0.957	-506.4	-0.957	-377.12	-0.957	-294.2							6.64974	0.00232	6.66074	-0.01355
-0.958	-79.8	-0.958	-507.2	-0.958	-377.8	-0.958	-294.76							6.65004	-0.00603	6.66104	-0.00921
-0.959	-80.24	-0.959	-508	-0.959	-378.48	-0.959	-295.36							6.65035	-0.03085	6.66135	-0.02104
-0.96	-80.68	-0.96	-508.8	-0.96	-379.2	-0.96	-295.92							6.65065	-0.04337	6.66165	-0.00371
-0.961	-81.16	-0.961	-509.6	-0.961	-379.88	-0.961	-296.48							6.65096	-0.04602	6.66196	0.02419
-0.962	-81.6	-0.962	-510.4	-0.962	-380.56	-0.962	-297							6.65127	-0.02995	6.66227	0.03814
-0.963	-82.04	-0.963	-511.2	-0.963	-381.28	-0.963	-297.64							6.65157	0.00090266	6.66257	0.02766
-0.964	-82.52	-0.964	-512	-0.964	-382	-0.964	-298.32							6.65188	0.01197	6.66288	0.00425
-0.965	-82.96	-0.965	-512.8	-0.965	-382.72	-0.965	-298.92							6.65218	0.00829	6.66318	0.00368
-0.966	-83.4	-0.966	-513.6	-0.966	-383.36	-0.966	-299.52							6.65249	-0.00676	6.66349	-0.01346
-0.967	-83.88	-0.967	-514.4	-0.967	-384.04	-0.967	-300.04							6.65279	0.00245	6.66379	-0.03416
-0.968	-84.32	-0.968	-515.2	-0.968	-384.72	-0.968	-300.6							6.6531	0.00378	6.6641	-0.02786
-0.969	-84.76	-0.969	-516	-0.969	-385.4	-0.969	-301.16							6.6534	-0.03049	6.6644	-0.01117
-0.97	-85.24	-0.97	-516.8	-0.97	-386.08	-0.97	-301.92							6.65371	-0.03656	6.66471	-0.03314
-0.971	-85.68	-0.971	-517.6	-0.971	-386.76	-0.971	-302.64							6.65401	-0.0259	6.66501	-0.05899
-0.972	-86.16	-0.972	-518	-0.972	-387.4	-0.972	-303.12							6.65432	-0.0227	6.66532	-0.03675
-0.973	-86.6	-0.973	-518.8	-0.973	-388.08	-0.973	-303.76							6.65462	-0.01409	6.66562	-0.00711
-0.974	-87.08	-0.974	-519.6	-0.974	-388.8	-0.974	-304.4							6.65493	-0.00853	6.66593	0.01547
-0.975	-87.52	-0.975	-520.4	-0.975	-389.44	-0.975	-304.92							6.65523	-0.01978	6.66623	-0.01565
-0.976	-87.96	-0.976	-521.2	-0.976	-390.12	-0.976	-305.56							6.65554	-0.0236	6.66654	-0.0389
-0.977	-88.44	-0.977	-522	-0.977	-390.8	-0.977	-306.2							6.65584	-0.03248	6.66684	-0.03223
-0.978	-88.88	-0.978	-522.8	-0.978	-391.44	-0.978	-306.8							6.65615	-0.02751	6.66715	-0.03277
-0.979	-89.36	-0.979	-523.6	-0.979	-392.12	-0.979	-307.4							6.65645	-0.0241	6.66745	-0.01971
-0.98	-89.84	-0.98	-524.4	-0.98	-392.76	-0.98	-308							6.65676	-0.0372	6.66776	-0.01305
-0.981	-90.28	-0.981	-525.2	-0.981	-393.52	-0.981	-308.6							6.65706	-0.02678	6.66806	-0.00628
-0.982	-90.76	-0.982	-526	-0.982	-394.24	-0.982	-309.24							6.65737	0.00107	6.66837	-0.000975557
-0.983	-91.24	-0.983	-526.8	-0.983	-394.88	-0.983	-309.88							6.65767	0.02138	6.66867	-0.00212
-0.984	-91.72	-0.984	-527.6	-0.984	-395.56	-0.984	-310.48							6.65798	-0.01178	6.66898	0.01561
-0.985	-92.16	-0.985	-528.4	-0.985	-396.2	-0.985	-311.04							6.65828	0.0197	6.66928	0.00358
-0.986	-92.64	-0.986	-529.2	-0.986	-396.84	-0.986	-311.68							6.65859	0.04255	6.66959	-0.02858
-0.987	-93.12	-0.987	-530	-0.987	-397.56	-0.987	-312.32							6.65889	0.02766	6.66989	-0.04171
-0.988	-93.6	-0.988	-530.8	-0.988	-398.28	-0.988	-313.08							6.6592	-0.00558	6.6702	-0.03399
-0.989	-94.08	-0.989	-531.6	-0.989	-398.92	-0.989	-313.8							6.6595	-0.01305	6.6705	-0.02317
-0.99	-94.56	-0.99	-532.4	-0.99	-399.64	-0.99	-314.44							6.65981	0.01631	6.67081	-0.02169
-0.991	-95.04	-0.991	-533.2	-0.991	-400.4	-0.991	-314.92							6.66011	0.03156	6.67111	-0.00478
-0.992	-95.52	-0.992	-534	-0.992	-401.2	-0.992	-315.56							6.66042	0.04032	6.67142	-0.00515
-0.993	-96	-0.993	-534.8	-0.993	-402	-0.993	-316.24							6.66072	0.01651	6.67172	-0.0161
-0.994	-96.48	-0.994	-535.6	-0.994	-402.4	-0.994	-316.92							6.66103	-0.02171	6.67203	-0.02246
-0.995	-97	-0.995	-536.4	-0.995	-403.2	-0.995	-317.6							6.66133	-0.04537	6.67233	-0.01406
-0.996	-97.48	-0.996	-537.2	-0.996	-404	-0.996	-318.28							6.66164	-0.03558	6.67264	0.01978
-0.997	-97.96	-0.997	-538	-0.997	-404.4	-0.997	-318.72							6.66194	-0.03152	6.67295	0.0325
-0.998	-98.44	-0.998	-538.8	-0.998	-405.2	-0.998	-319.36							6.66225	-0.01957	6.67325	0.03174
-0.999	-98.92	-0.999	-539.6	-0.999	-406	-0.999	-320							6.66256	-0.02636	6.67356	0.04502
-1	-99.4	-1	-540.4	-1	-406.4	-1	-320.68							6.66286	-0.03523	6.67386	0.04029
-1.001	-99.88	-1.001	-541.2	-1.001	-407.2	-1.001	-321.28							6.66317	-0.05128	6.67417	0.01227
-1.002	-100.36	-1.002	-542	-1.002	-408	-1.002	-321.96							6.66347	-0.01919	6.67447	-0.0013
-1.003	-100.84	-1.003	-542.8	-1.003	-408.8	-1.003	-322.6							6.66378	0.00219	6.67478	0.00948
-1.004	-101.36	-1.004	-543.6	-1.004	-409.2	-1.004	-323.16							6.66408	-0.00604	6.67508	0.0175
-1.005	-101.84	-1.005	-544.4	-1.005	-410	-1.005	-323.76							6.66439	0.02283	6.67539	0.03499
-1.006	-102.32	-1.006	-545.2	-1.006	-410.8	-1.006	-324.28							6.66469	0.0256	6.67569	0.03674
-1.007	-102.84	-1.007	-546	-1.007	-411.6	-1.007	-324.88							6.665	0.02745	6.676	0.02666
-1.008	-103.32	-1.008	-546.8	-1.008	-412	-1.008	-325.56							6.6653	0.04162	6.6763	0.02141
-1.009	-103.8	-1.009	-547.6	-1.009	-412.8	-1.009	-326.16							6.66561	0.06039	6.67661	0.02383
-1.01	-104.28	-1.01	-548.4	-1.01	-413.6	-1.01	-326.68							6.66591	0.06614	6.67691	0.03432
-1.011	-104.8	-1.011	-549.2	-1.011	-414.4	-1.011	-327.32							6.66622	0.04986	6.67722	0.0348
-1.012	-105.28	-1.012	-550.4	-1.012	-414.8	-1.012	-327.92							6.66652	0.0117	6.67752	0.00597
-1.013	-105.8	-1.013	-551.2	-1.013	-415.6	-1.013	-328.48							6.66683	-0.00989	6.67783	0.00602
-1.014	-106.28	-1.014	-551.6	-1.014	-416.4	-1.014	-329							6.66713	-0.04767	6.67813	0.01547
-1.015	-106.8	-1.015	-552.4	-1.015	-417.2	-1.015	-329.56							6.66744	-0.06168	6.67844	0.00456
-1.016	-107.28	-1.016	-553.2	-1.016	-417.6	-1.016	-330.16							6.66774	-0.07156	6.67874	0.00796
-1.017	-107.8	-1.017	-554	-1.017	-418.4	-1.017	-330.76							6.66805	-0.03326	6.67905	0.00166
-1.018	-108.28	-1.018	-554.8	-1.018	-419.2	-1.018	-331.48							6.66835	-0.018	6.67935	-0.00421
-1.019	-108.8	-1.019	-555.6	-1.019	-420	-1.019	-332.2							6.66866	-0.02948	6.67966	0.01172
-1.02	-109.32	-1.02	-556.4	-1.02	-420.4	-1.02	-332.72							6.66896	-0.01118	6.67996	0.00327
-1.021	-109.8	-1.021	-557.2	-1.021	-421.2	-1.021	-333.32							6.66927	0.01243	6.68027	-9.30355e-05
-1.022	-110.32	-1.022	-558	-1.022	-422	-1.022	-334.12							6.66957	0.00918	6.68057	0.02764
-1.023	-110.8	-1.023	-558.8	-1.023	-422.4	-1.023	-334.64							6.66988	-0.01268	6.68088	0.01192
-1.024	-111.28	-1.024	-559.6	-1.024	-423.2	-1.024	-335.32							6.67018	-0.01387	6.68118	-0.01447
-1.025	-111.8	-1.025	-560.4	-1.025	-423.6	-1.025	-336.04							6.67049	-0.01382	6.68149	-0.01545
-1.026	-112.32	-1.026	-561.2	-1.026	-424.4	-1.026	-336.6							6.67079	-0.01536	6.68179	-0.01258
-1.027	-112.84	-1.027	-562	-1.027	-425.2	-1.027	-337.28							6.6711	-0.00363	6.6821	-0.00756
-1.028	-113.36	-1.028	-562.8	-1.028	-426	-1.028	-337.84							6.6714	-0.000317104	6.6824	-0.00977
-1.029	-113.84	-1.029	-563.6	-1.029	-426.8	-1.029	-338.32							6.67171	0.00323	6.68271	0.00395
-1.03	-114.36	-1.03	-564.4	-1.03	-427.2	-1.03	-338.92							6.67201	-0.0201	6.68301	0.00241
-1.031	-114.88	-1.031	-565.2	-1.031	-428	-1.031	-339.48							6.67232	-0.03024	6.68332	0.00895
-1.032	-115.4	-1.032	-566	-1.032	-428.4	-1.032	-340.2							6.67262	-0.04082	6.68362	0.000325122
-1.033	-115.92	-1.033	-566.8	-1.033	-429.2	-1.033	-340.84							6.67293	-0.04224	6.68393	0.01062
-1.034	-116.44	-1.034	-567.6	-1.034	-430	-1.034	-341.36							6.67324	-0.0112	6.68424	0.03588
-1.035	-116.92	-1.035	-568.4	-1.035	-430.8	-1.035	-341.92							6.67354	0.00706	6.68454	0.01868
-1.036	-117.48	-1.036	-569.2	-1.036	-431.2	-1.036	-342.6							6.67385	0.01034	6.68485	0.00551
-1.037	-117.96	-1.037	-570	-1.037	-432	-1.037	-343.32							6.67415	-0.01253	6.68515	0.00027535
-1.038	-118.52	-1.038	-570.8	-1.038	-432.8	-1.038	-343.88							6.67446	-0.02618	6.68546	0.00512
-1.039	-119.04	-1.039	-571.6	-1.039	-433.2	-1.039	-344.44							6.67476	-0.0194	6.68576	-0.01213
-1.04	-119.56	-1.04	-572.4	-1.04	-434	-1.04	-345.08							6.67507	-0.01822	6.68607	0.00665
-1.041	-120.08	-1.041	-573.2	-1.041	-434.4	-1.041	-345.76							6.67537	-0.02445	6.68637	0.02039
-1.042	-120.6	-1.042	-574	-1.042	-435.2	-1.042	-346.44							6.67568	-0.03518	6.68668	0.03846
-1.043	-121.12	-1.043	-574.8	-1.043	-436	-1.043	-347.2							6.67598	-0.06747	6.68698	0.05031
-1.044	-121.64	-1.044	-575.6	-1.044	-436.8	-1.044	-347.88							6.67629	-0.09053	6.68729	0.04437
-1.045	-122.16	-1.045	-576.4	-1.045	-437.6	-1.045	-348.52							6.67659	-0.08857	6.68759	0.0096
-1.046	-122.68	-1.046	-577.2	-1.046	-438	-1.046	-349.2							6.6769	-0.06136	6.6879	-0.02662
-1.047	-123.2	-1.047	-578	-1.047	-438.8	-1.047	-349.76							6.6772	-0.0254	6.6882	-0.02907
-1.048	-123.76	-1.048	-578.8	-1.048	-439.6	-1.048	-350.64							6.67751	-0.02736	6.68851	-0.01224
-1.049	-124.28	-1.049	-580	-1.049	-440	-1.049	-351.2							6.67781	-0.02499	6.68881	-0.01291
-1.05	-124.8	-1.05	-580.8	-1.05	-440.8	-1.05	-351.76							6.67812	0.00828	6.68912	-0.02307
-1.051	-125.32	-1.051	-581.6	-1.051	-441.6	-1.051	-352.32							6.67842	0.01523	6.68942	-0.04249
-1.052	-125.88	-1.052	-582.4	-1.052	-442	-1.052	-353.08							6.67873	0.00543	6.68973	-0.01522
-1.053	-126.4	-1.053	-583.2	-1.053	-442.8	-1.053	-353.64							6.67903	-0.03128	6.69003	0.0013
-1.054	-126.92	-1.054	-584	-1.054	-443.6	-1.054	-354.24							6.67934	-0.02019	6.69034	-0.00347
-1.055	-127.48	-1.055	-584.8	-1.055	-444.4	-1.055	-354.84							6.67964	-0.02292	6.69064	-0.02063
-1.056	-128.04	-1.056	-585.6	-1.056	-444.8	-1.056	-355.48							6.67995	-0.04392	6.69095	-0.01727
-1.057	-128.56	-1.057	-586.4	-1.057	-445.6	-1.057	-356							6.68025	-0.03268	6.69125	-0.01367
-1.058	-129.12	-1.058	-587.2	-1.058	-446.4	-1.058	-356.64							6.68056	-0.04459	6.69156	-0.01033
-1.059	-129.64	-1.059	-588	-1.059	-447.2	-1.059	-357.28							6.68086	-0.0426	6.69186	0.000818489
-1.06	-130.2	-1.06	-588.8	-1.06	-447.6	-1.06	-358.08							6.68117	-0.01634	6.69217	0.03118
-1.061	-130.72	-1.061	-589.6	-1.061	-448.4	-1.061	-358.64							6.68147	-0.000423186	6.69247	0.03928
-1.062	-131.28	-1.062	-590.4	-1.062	-449.2	-1.062	-359.36							6.68178	0.00231	6.69278	0.03451
-1.063	-131.8	-1.063	-591.2	-1.063	-450	-1.063	-359.84							6.68208	0.01984	6.69308	0.00928
-1.064	-132.36	-1.064	-592	-1.064	-450.8	-1.064	-360.44							6.68239	0.03725	6.69339	-0.00616
-1.065	-132.92	-1.065	-592.8	-1.065	-451.2	-1.065	-361.2							6.68269	0.03398	6.69369	-0.000281348
-1.066	-133.44	-1.066	-593.6	-1.066	-452	-1.066	-361.72							6.683	-0.00755	6.694	0.00136
-1.067	-133.96	-1.067	-594.4	-1.067	-452.8	-1.067	-362.48							6.6833	-0.02977	6.6943	0.0101
-1.068	-134.52	-1.068	-595.2	-1.068	-453.2	-1.068	-363.24							6.68361	-0.01969	6.69461	0.0103
-1.069	-135.08	-1.069	-596	-1.069	-454	-1.069	-363.8							6.68391	-0.0396	6.69491	-0.02803
-1.07	-135.6	-1.07	-596.8	-1.07	-454.8	-1.07	-364.48							6.68422	-0.06664	6.69522	-0.02178
-1.071	-136.16	-1.071	-597.6	-1.071	-455.2	-1.071	-365.08							6.68453	-0.02047	6.69553	-0.00664
-1.072	-136.68	-1.072	-598.4	-1.072	-456	-1.072	-365.84							6.68483	0.02098	6.69583	-0.02383
-1.073	-137.24	-1.073	-599.2	-1.073	-456.8	-1.073	-366.72							6.68514	0.03179	6.69614	-0.01907
-1.074	-137.8	-1.074	-600	-1.074	-457.6	-1.074	-367.08							6.68544	0.02379	6.69644	-0.00305
-1.075	-138.36	-1.075	-600.8	-1.075	-458	-1.075	-367.64							6.68575	0.000784881	6.69675	-0.00521
-1.076	-138.88	-1.076	-602	-1.076	-458.8	-1.076	-368.4							6.68605	0.01967	6.69705	0.01036
-1.077	-139.44	-1.077	-602.8	-1.077	-459.6	-1.077	-369.24							6.68636	0.000690944	6.69736	-0.00542
-1.078	-140	-1.078	-603.6	-1.078	-460	-1.078	-369.92							6.68666	-0.02244	6.69766	-0.01161
-1.079	-140.56	-1.079	-604.4	-1.079	-460.8	-1.079	-370.52							6.68697	-0.01013	6.69797	0.02043
-1.08	-141.12	-1.08	-605.2	-1.08	-461.6	-1.08	-371.16							6.68727	-9.06061e-05	6.69827	0.02159
-1.081	-141.68	-1.081	-606.4	-1.081	-462	-1.081	-371.64							6.68758	-0.00386	6.69858	0.02019
-1.082	-142.2	-1.082	-607.2	-1.082	-462.8	-1.082	-372.12							6.68788	0.00128	6.69888	0.01856
-1.083	-142.8	-1.083	-608	-1.083	-463.6	-1.083	-372.6							6.68819	0.00486	6.69919	0.00828
-1.084	-143.32	-1.084	-608.8	-1.084	-464.4	-1.084	-373.32							6.68849	0.00377	6.69949	-0.00142
-1.085	-143.88	-1.085	-609.6	-1.085	-464.8	-1.085	-374							6.6888	-0.01673	6.6998	0.01147
-1.086	-144.44	-1.086	-610.4	-1.086	-465.6	-1.086	-374.56							6.6891	-0.02053	6.7001	0.01283
-1.087	-145.04	-1.087	-611.6	-1.087	-466.4	-1.087	-375.2							6.68941	0.00868	6.70041	0.02351
-1.088	-145.6	-1.088	-612.4	-1.088	-466.8	-1.088	-375.64							6.68971	-0.01432	6.70071	0.02599
-1.089	-146.16	-1.089	-613.2	-1.089	-467.6	-1.089	-376.16							6.69002	-0.05905	6.70102	0.00395
-1.09	-146.72	-1.09	-614	-1.09	-468.4	-1.09	-376.92							6.69032	-0.02869	6.70132	-0.000727337
-1.091	-147.28	-1.091	-614.8	-1.091	-469.2	-1.091	-377.6							6.69063	0.0124	6.70163	0.000333715
-1.092	-147.84	-1.092	-615.6	-1.092	-470	-1.092	-378.12							6.69093	0.01934	6.70193	0.01558
-1.093	-148.4	-1.093	-616.8	-1.093	-470.4	-1.093	-378.84							6.69124	-0.00269	6.70224	0.03
-1.094	-148.96	-1.094	-617.6	-1.094	-471.2	-1.094	-379.48							6.69154	-0.03948	6.70254	0.02259
-1.095	-149.52	-1.095	-618.4	-1.095	-472	-1.095	-380.16							6.69185	-0.03279	6.70285	0.02317
-1.096	-150.08	-1.096	-619.2	-1.096	-472.4	-1.096	-380.72							6.69215	-0.03454	6.70315	0.03717
-1.097	-150.64	-1.097	-620	-1.097	-473.2	-1.097	-381.44							6.69246	-0.01873	6.70346	0.03011
-1.098	-151.2	-1.098	-620.8	-1.098	-474	-1.098	-382.2							6.69276	-0.01048	6.70376	0.01076
-1.099	-151.76	-1.099	-621.6	-1.099	-474.8	-1.099	-382.72							6.69307	-0.00934	6.70407	0.00267
-1.1	-152.36	-1.1	-622.4	-1.1	-475.6	-1.1	-383.24							6.69337	-0.02106	6.70437	0.02378
-1.101	-152.92	-1.101	-623.2	-1.101	-476.4	-1.101	-383.76							6.69368	-0.04723	6.70468	0.03407
-1.102	-153.48	-1.102	-624.4	-1.102	-476.8	-1.102	-384.4							6.69398	-0.03832	6.70498	0.01852
-1.103	-154.08	-1.103	-625.2	-1.103	-477.6	-1.103	-385.28							6.69429	-0.06049	6.70529	0.00446
-1.104	-154.64	-1.104	-626.4	-1.104	-478.4	-1.104	-386.08							6.69459	-0.06928	6.70559	-0.00438
-1.105	-155.2	-1.105	-626.8	-1.105	-479.2	-1.105	-386.72							6.6949	-0.04157	6.7059	0.00662
-1.106	-155.8	-1.106	-627.6	-1.106	-479.6	-1.106	-387.16							6.6952	-0.01216	6.7062	0.03472
-1.107	-156.36	-1.107	-628.8	-1.107	-480.4	-1.107	-388							6.69551	-0.00494	6.70651	0.0309
-1.108	-156.92	-1.108	-629.6	-1.108	-481.2	-1.108	-388.8							6.69582	0.01358	6.70682	0.01772
-1.109	-157.52	-1.109	-630.4	-1.109	-482	-1.109	-389.24							6.69612	0.01059	6.70712	0.03076
-1.11	-158.08	-1.11	-631.2	-1.11	-482.4	-1.11	-389.88							6.69643	-0.02103	6.70743	0.00169
-1.111	-158.68	-1.111	-632	-1.111	-483.2	-1.111	-390.52							6.69673	-0.00782	6.70773	-0.00886
-1.112	-159.28	-1.112	-632.8	-1.112	-484	-1.112	-391.28							6.69704	0.02636	6.70804	0.00437
-1.113	-159.84	-1.113	-633.6	-1.113	-484.8	-1.113	-392.04							6.69734	0.04169	6.70834	0.00993
-1.114	-160.44	-1.114	-634.8	-1.114	-485.2	-1.114	-392.64							6.69765	0.05719	6.70865	0.01955
-1.115	-161	-1.115	-635.6	-1.115	-486	-1.115	-393.28							6.69795	0.05931	6.70895	0.0273
-1.116	-161.6	-1.116	-636.4	-1.116	-487.2	-1.116	-393.92							6.69826	0.03789	6.70926	-0.00010283
-1.117	-162.16	-1.117	-637.2	-1.117	-488	-1.117	-394.44							6.69856	-0.00521	6.70956	0.000566316
-1.118	-162.76	-1.118	-638	-1.118	-488.8	-1.118	-394.96							6.69887	-0.0052	6.70987	0.02762
-1.119	-163.32	-1.119	-638.8	-1.119	-489.2	-1.119	-395.48							6.69917	0.00425	6.71017	0.03793
-1.12	-163.92	-1.12	-639.6	-1.12	-490	-1.12	-396.2							6.69948	0.04082	6.71048	0.01418
-1.121	-164.52	-1.121	-640.4	-1.121	-490.8	-1.121	-396.92							6.69978	0.08247	6.71078	-0.00566
-1.122	-165.08	-1.122	-641.2	-1.122	-491.2	-1.122	-397.52							6.70009	0.04442	6.71109	0.000693163
-1.123	-165.68	-1.123	-642.4	-1.123	-492	-1.123	-398.08							6.70039	0.04505	6.71139	0.01266
-1.124	-166.24	-1.124	-643.2	-1.124	-492.8	-1.124	-398.8							6.7007	0.01744	6.7117	0.0087
-1.125	-166.8	-1.125	-644	-1.125	-493.6	-1.125	-399.36							6.701	-0.01441	6.712	-0.00163
-1.126	-167.4	-1.126	-644.8	-1.126	-494	-1.126	-399.96							6.70131	-0.00654	6.71231	0.00185
-1.127	-168	-1.127	-645.6	-1.127	-494.8	-1.127	-400.8							6.70161	0.01582	6.71261	0.00366
-1.128	-168.6	-1.128	-646.4	-1.128	-495.6	-1.128	-401.2							6.70192	0.01556	6.71292	0.02909
-1.129	-169.16	-1.129	-647.6	-1.129	-496.4	-1.129	-402							6.70222	-0.01171	6.71322	0.0183
-1.13	-169.76	-1.13	-648.4	-1.13	-496.8	-1.13	-402.8							6.70253	-0.00268	6.71353	-0.01379
-1.131	-170.36	-1.131	-649.2	-1.131	-497.6	-1.131	-403.2							6.70283	0.02103	6.71383	0.00503
-1.132	-170.92	-1.132	-650.4	-1.132	-498.4	-1.132	-404							6.70314	0.03785	6.71414	0.02463
-1.133	-171.52	-1.133	-651.2	-1.133	-499.2	-1.133	-404.4							6.70344	0.02112	6.71444	0.03512
-1.134	-172.12	-1.134	-652	-1.134	-500	-1.134	-405.2							6.70375	0.02831	6.71475	0.02467
-1.135	-172.72	-1.135	-653.2	-1.135	-500.8	-1.135	-405.6							6.70405	0.04652	6.71505	0.000161367
-1.136	-173.32	-1.136	-654	-1.136	-501.2	-1.136	-406.4							6.70436	0.02834	6.71536	-0.01029
-1.137	-173.92	-1.137	-654.8	-1.137	-502	-1.137	-406.8							6.70466	0.02121	6.71566	-0.00743
-1.138	-174.48	-1.138	-655.6	-1.138	-502.4	-1.138	-407.6							6.70497	0.02092	6.71597	-0.00884
-1.139	-175.04	-1.139	-656.4	-1.139	-503.2	-1.139	-408.4							6.70527	0.02995	6.71627	-0.03161
-1.14	-175.64	-1.14	-657.2	-1.14	-504	-1.14	-408.8							6.70558	0.01094	6.71658	-0.02598
-1.141	-176.28	-1.141	-658.4	-1.141	-504.4	-1.141	-409.6							6.70588	-0.00846	6.71688	0.00892
-1.142	-176.88	-1.142	-659.2	-1.142	-505.2	-1.142	-410.4							6.70619	-0.02741	6.71719	0.02893
-1.143	-177.48	-1.143	-660	-1.143	-506	-1.143	-411.2							6.70649	-0.02703	6.7175	0.01382
-1.144	-178.04	-1.144	-660.8	-1.144	-506.8	-1.144	-411.6							6.7068	-0.03934	6.7178	-0.0019
-1.145	-178.64	-1.145	-661.6	-1.145	-507.6	-1.145	-412.4							6.70711	-0.02172	6.71811	-0.01862
-1.146	-179.24	-1.146	-662.4	-1.146	-508	-1.146	-413.2							6.70741	0.03418	6.71841	-0.04508
-1.147	-179.84	-1.147	-663.2	-1.147	-508.8	-1.147	-413.6							6.70772	0.02005	6.71872	-0.04943
-1.148	-180.44	-1.148	-664	-1.148	-509.6	-1.148	-414.4							6.70802	-0.00486	6.71902	-0.04368
-1.149	-181.04	-1.149	-664.8	-1.149	-510.4	-1.149	-414.8							6.70833	0.01083	6.71933	-0.03308
-1.15	-181.64	-1.15	-665.6	-1.15	-510.8	-1.15	-415.6							6.70863	0.03711	6.71963	-0.01045
-1.151	-182.24	-1.151	-666.8	-1.151	-511.6	-1.151	-416.4							6.70894	0.04703	6.71994	0.00104
-1.152	-182.84	-1.152	-667.2	-1.152	-512.4	-1.152	-417.2							6.70924	0.03932	6.72024	-0.0114
-1.153	-183.44	-1.153	-668	-1.153	-513.2	-1.153	-417.6							6.70955	0.03188	6.72055	-0.02827
-1.154	-184.04	-1.154	-668.8	-1.154	-513.6	-1.154	-418.4							6.70985	-0.00462	6.72085	-0.02335
-1.155	-184.64	-1.155	-669.6	-1.155	-514.4	-1.155	-418.8							6.71016	-0.00814	6.72116	-0.00903
-1.156	-185.24	-1.156	-670.4	-1.156	-515.2	-1.156	-419.2							6.71046	-0.00105	6.72146	-0.00456
-1.157	-185.88	-1.157	-671.2	-1.157	-516	-1.157	-420							6.71077	-0.02645	6.72177	0.000204282
-1.158	-186.48	-1.158	-672	-1.158	-516.8	-1.158	-420.4							6.71107	0.0027	6.72207	0.00381
-1.159	-187.08	-1.159	-672.4	-1.159	-517.2	-1.159	-421.2							6.71138	0.02945	6.72238	0.00133
-1.16	-187.72	-1.16	-673.2	-1.16	-518	-1.16	-422							6.71168	0.01732	6.72268	-0.02571
-1.161	-188.32	-1.161	-674	-1.161	-518.8	-1.161	-422.8							6.71199	0.00975	6.72299	-0.01167
-1.162	-188.96	-1.162	-674.4	-1.162	-519.2	-1.162	-423.2							6.71229	-0.000602729	6.72329	0.00419
-1.163	-189.56	-1.163	-675.2	-1.163	-520	-1.163	-424							6.7126	0.000583179	6.7236	-0.0142
-1.164	-190.16	-1.164	-676	-1.164	-520.8	-1.164	-424.4							6.7129	-0.0081	6.7239	-0.01982
-1.165	-190.8	-1.165	-676.4	-1.165	-521.6	-1.165	-425.2							6.71321	-0.02838	6.72421	0.02125
-1.166	-191.44	-1.166	-677.2	-1.166	-522	-1.166	-425.6							6.71351	-0.03613	6.72451	0.0269
-1.167	-192.04	-1.167	-677.6	-1.167	-522.8	-1.167	-426.4							6.71382	-0.03	6.72482	0.01642
-1.168	-192.68	-1.168	-678.4	-1.168	-523.6	-1.168	-426.8							6.71412	-0.03841	6.72512	0.02742
-1.169	-193.28	-1.169	-679.2	-1.169	-524.4	-1.169	-427.6							6.71443	-0.04473	6.72543	0.02509
-1.17	-193.88	-1.17	-680	-1.17	-524.8	-1.17	-428.4							6.71473	-0.0243	6.72573	0.01538
-1.171	-194.52	-1.171	-680.8	-1.171	-525.6	-1.171	-429.2							6.71504	-0.00907	6.72604	0.0047
-1.172	-195.12	-1.172	-681.6	-1.172	-526.4	-1.172	-429.6							6.71534	-0.01012	6.72634	0.00348
-1.173	-195.76	-1.173	-682.4	-1.173	-527.2	-1.173	-430.4							6.71565	0.01332	6.72665	-0.01744
-1.174	-196.36	-1.174	-683.2	-1.174	-528	-1.174	-430.8							6.71595	0.05177	6.72695	-0.04645
-1.175	-197.04	-1.175	-684	-1.175	-528.4	-1.175	-431.6							6.71626	0.05111	6.72726	-0.04095
-1.176	-197.96	-1.176	-684.8	-1.176	-529.2	-1.176	-432							6.71656	0.00793	6.72756	-0.03689
-1.177	-198.6	-1.177	-685.6	-1.177	-529.6	-1.177	-432.8							6.71687	-0.02383	6.72787	-0.03489
-1.178	-199.2	-1.178	-686.4	-1.178	-530.4	-1.178	-433.6							6.71717	-0.00828	6.72817	-0.03061
-1.179	-199.8	-1.179	-687.6	-1.179	-531.2	-1.179	-434							6.71748	-0.02805	6.72848	-0.00286
-1.18	-200.44	-1.18	-688.4	-1.18	-532	-1.18	-434.4							6.71779	-0.0745	6.72879	0.02111
-1.181	-201.24	-1.181	-689.2	-1.181	-532.8	-1.181	-435.6							6.71809	-0.08525	6.72909	0.02433
-1.182	-201.8	-1.182	-690	-1.182	-533.2	-1.182	-436							6.7184	-0.05068	6.7294	0.03194
-1.183	-202.44	-1.183	-690.8	-1.183	-534	-1.183	-436.8							6.7187	-0.01865	6.7297	0.02543
-1.184	-203.04	-1.184	-692	-1.184	-534.8	-1.184	-437.6							6.71901	0.01111	6.73001	0.00766
-1.185	-203.68	-1.185	-692.8	-1.185	-535.6	-1.185	-438.4							6.71931	0.03102	6.73031	-0.01666
-1.186	-204.28	-1.186	-693.6	-1.186	-536.4	-1.186	-438.8							6.71962	0.00468	6.73062	-0.0223
-1.187	-204.92	-1.187	-694.4	-1.187	-536.8	-1.187	-439.6							6.71992	0.00183	6.73092	-0.02085
-1.188	-205.56	-1.188	-695.6	-1.188	-537.6	-1.188	-440							6.72023	0.01885	6.73123	-0.01783
-1.189	-206.2	-1.189	-696.4	-1.189	-538.4	-1.189	-440.8							6.72053	-0.02392	6.73153	-0.00217
-1.19	-206.8	-1.19	-697.2	-1.19	-539.2	-1.19	-441.2							6.72084	-0.07242	6.73184	-0.01082
-1.191	-207.48	-1.191	-698	-1.191	-539.6	-1.191	-442							6.72114	-0.05884	6.73214	-0.01586
-1.192	-208.12	-1.192	-699.2	-1.192	-540.4	-1.192	-442.8							6.72145	-0.02259	6.73245	-0.02535
-1.193	-208.72	-1.193	-700	-1.193	-541.2	-1.193	-443.6							6.72175	-0.03818	6.73275	-0.03633
-1.194	-209.36	-1.194	-700.8	-1.194	-541.6	-1.194	-444							6.72206	-0.09011	6.73306	-0.02866
-1.195	-210	-1.195	-701.6	-1.195	-542.4	-1.195	-444.8							6.72236	-0.10986	6.73336	-0.01624
-1.196	-210.6	-1.196	-702.4	-1.196	-543.2	-1.196	-445.6							6.72267	-0.09762	6.73367	-0.0302
-1.197	-211.24	-1.197	-703.2	-1.197	-544	-1.197	-446							6.72297	-0.06752	6.73397	-0.02443
-1.198	-211.88	-1.198	-704.4	-1.198	-544.8	-1.198	-446.4							6.72328	-0.03879	6.73428	-0.01092
-1.199	-212.52	-1.199	-705.2	-1.199	-545.6	-1.199	-447.2							6.72358	-0.03162	6.73458	-5.33816e-05
-1.2	-213.12	-1.2	-706	-1.2	-546	-1.2	-447.6							6.72389	-0.02626	6.73489	-0.00969
-1.201	-213.76	-1.201	-706.8	-1.201	-546.8	-1.201	-448.8							6.72419	-0.01803	6.73519	-0.00613
-1.202	-214.4	-1.202	-708	-1.202	-547.6	-1.202	-449.6							6.7245	-0.02246	6.7355	-0.00686
-1.203	-215	-1.203	-708.8	-1.203	-548	-1.203	-450.4							6.7248	-0.02424	6.7358	-0.00645
-1.204	-215.64	-1.204	-709.6	-1.204	-549.2	-1.204	-451.2							6.72511	-0.04641	6.73611	-0.00142
-1.205	-216.28	-1.205	-710.4	-1.205	-550	-1.205	-451.6							6.72541	-0.04236	6.73641	0.02647
-1.206	-216.92	-1.206	-711.2	-1.206	-550.4	-1.206	-452.4							6.72572	-0.03506	6.73672	0.03718
-1.207	-217.56	-1.207	-712	-1.207	-551.2	-1.207	-452.8							6.72602	-0.03218	6.73702	0.03096
-1.208	-218.2	-1.208	-712.8	-1.208	-552	-1.208	-453.6							6.72633	-0.01329	6.73733	0.05407
-1.209	-218.84	-1.209	-713.6	-1.209	-552.4	-1.209	-454							6.72663	0.00583	6.73763	0.04337
-1.21	-219.48	-1.21	-714.4	-1.21	-553.2	-1.21	-454.8							6.72694	-0.00202	6.73794	0.02716
-1.211	-220.12	-1.211	-715.2	-1.211	-554	-1.211	-455.6							6.72724	-0.01511	6.73824	0.03838
-1.212	-220.76	-1.212	-716	-1.212	-554.8	-1.212	-456.4							6.72755	-0.04087	6.73855	0.02762
-1.213	-221.4	-1.213	-716.8	-1.213	-555.2	-1.213	-456.8							6.72785	-0.06125	6.73885	-0.00339
-1.214	-222.04	-1.214	-717.6	-1.214	-556	-1.214	-457.6							6.72816	-0.073	6.73916	-0.01082
-1.215	-222.68	-1.215	-718.4	-1.215	-556.8	-1.215	-458.4							6.72846	-0.08656	6.73946	-0.0038
-1.216	-223.32	-1.216	-719.2	-1.216	-557.6	-1.216	-459.2							6.72877	-0.06714	6.73977	-0.00504
-1.217	-223.96	-1.217	-720	-1.217	-558	-1.217	-459.6							6.72908	-0.06267	6.74008	-0.00188
-1.218	-224.6	-1.218	-720.8	-1.218	-558.8	-1.218	-460							6.72938	-0.03349	6.74038	0.00857
-1.219	-225.24	-1.219	-722	-1.219	-559.6	-1.219	-460.8							6.72969	-0.00926	6.74069	0.0093
-1.22	-225.88	-1.22	-722.8	-1.22	-560.4	-1.22	-461.2							6.72999	-0.02554	6.74099	0.01943
-1.221	-226.52	-1.221	-723.6	-1.221	-560.8	-1.221	-462							6.7303	-0.02982	6.7413	0.01842
-1.222	-227.2	-1.222	-724.4	-1.222	-562	-1.222	-462.4							6.7306	0.00579	6.7416	-0.00226
-1.223	-227.84	-1.223	-725.2	-1.223	-562.8	-1.223	-463.2							6.73091	-0.00322	6.74191	-0.01881
-1.224	-228.48	-1.224	-726	-1.224	-563.6	-1.224	-464							6.73121	-0.02266	6.74221	-0.01817
-1.225	-229.12	-1.225	-726.8	-1.225	-564	-1.225	-464.4							6.73152	0.000470407	6.74252	-7.91309e-05
-1.226	-229.76	-1.226	-727.6	-1.226	-564.8	-1.226	-464.8							6.73182	-0.02172	6.74282	-0.00201
-1.227	-230.4	-1.227	-728.4	-1.227	-565.6	-1.227	-465.2							6.73213	-0.02757	6.74313	0.000316205
-1.228	-231.04	-1.228	-729.2	-1.228	-566.4	-1.228	-466							6.73243	-0.01568	6.74343	0.01029
-1.229	-231.68	-1.229	-730	-1.229	-567.2	-1.229	-466.8							6.73274	-0.01215	6.74374	0.04392
-1.23	-232.32	-1.23	-730.8	-1.23	-567.6	-1.23	-468							6.73304	-0.00839	6.74404	0.03808
-1.231	-232.96	-1.231	-731.6	-1.231	-568.4	-1.231	-468							6.73335	-0.01339	6.74435	0.02341
-1.232	-233.6	-1.232	-732.4	-1.232	-569.6	-1.232	-468.8							6.73365	0.000629656	6.74465	0.00871
-1.233	-234.24	-1.233	-732.8	-1.233	-570.4	-1.233	-470							6.73396	-0.00319	6.74496	0.00193
-1.234	-234.88	-1.234	-733.6	-1.234	-570.8	-1.234	-470.4							6.73426	0.02377	6.74526	0.01592
-1.235	-235.56	-1.235	-734.8	-1.235	-571.6	-1.235	-471.2							6.73457	0.02135	6.74557	0.02753
-1.236	-236.2	-1.236	-735.6	-1.236	-572.8	-1.236	-472							6.73487	0.00575	6.74587	0.03828
-1.237	-236.8	-1.237	-736.4	-1.237	-573.2	-1.237	-472							6.73518	-0.04035	6.74618	0.04813
-1.238	-237.44	-1.238	-737.2	-1.238	-574	-1.238	-472.8							6.73548	-0.05507	6.74648	0.03175
-1.239	-238.08	-1.239	-738	-1.239	-574.8	-1.239	-474							6.73579	-0.0224	6.74679	0.0293
-1.24	-238.72	-1.24	-738.8	-1.24	-575.6	-1.24	-474.8							6.73609	-0.0143	6.74709	0.03391
-1.241	-239.36	-1.241	-739.6	-1.241	-576	-1.241	-475.2							6.7364	0.00422	6.7474	0.01181
-1.242	-240	-1.242	-740.4	-1.242	-576.8	-1.242	-475.6							6.7367	-0.01943	6.7477	0.00842
-1.243	-240.64	-1.243	-741.2	-1.243	-577.6	-1.243	-476.8							6.73701	-0.04997	6.74801	-0.0099
-1.244	-241.28	-1.244	-742	-1.244	-578	-1.244	-477.2							6.73731	-0.01941	6.74831	-0.01545
-1.245	-241.92	-1.245	-742.8	-1.245	-578.8	-1.245	-478.4							6.73762	0.04159	6.74862	-0.0102
-1.246	-242.6	-1.246	-743.6	-1.246	-579.6	-1.246	-478.8							6.73792	0.03471	6.74892	0.00287
-1.247	-243.24	-1.247	-744.4	-1.247	-580.4	-1.247	-479.2							6.73823	0.01363	6.74923	0.000753768
-1.248	-243.88	-1.248	-745.2	-1.248	-581.2	-1.248	-480							6.73853	0.02549	6.74953	0.00471
-1.249	-244.56	-1.249	-746.4	-1.249	-582.4	-1.249	-480.8							6.73884	0.02597	6.74984	0.01048
-1.25	-245.2	-1.25	-747.2	-1.25	-582.8	-1.25	-481.2							6.73914	0.01484	6.75014	0.00777
-1.251	-245.84	-1.251	-748	-1.251	-583.6	-1.251	-482							6.73945	-0.01123	6.75045	0.02324
-1.252	-246.48	-1.252	-748.8	-1.252	-584.4	-1.252	-482.4							6.73975	-0.03794	6.75076	0.01634
-1.253	-247.12	-1.253	-749.6	-1.253	-585.2	-1.253	-483.6							6.74006	-0.03069	6.75106	0.00438
-1.254	-247.8	-1.254	-750.8	-1.254	-585.6	-1.254	-484							6.74037	-0.02408	6.75137	0.01078
-1.255	-248.48	-1.255	-751.6	-1.255	-586.4	-1.255	-484.4							6.74067	-0.03672	6.75167	-0.00896
-1.256	-249.12	-1.256	-752.4	-1.256	-587.2	-1.256	-485.2							6.74098	-0.02598	6.75198	-0.02515
-1.257	-249.8	-1.257	-753.2	-1.257	-587.6	-1.257	-486							6.74128	-0.02766	6.75228	-0.03339
-1.258	-250.44	-1.258	-754	-1.258	-588.8	-1.258	-486.8							6.74159	-0.02514	6.75259	-0.03251
-1.259	-251.08	-1.259	-754.8	-1.259	-589.6	-1.259	-487.6							6.74189	-0.01755	6.75289	-0.02711
-1.26	-251.76	-1.26	-755.6	-1.26	-590.4	-1.26	-488.4							6.7422	-0.02784	6.7532	-0.03243
-1.261	-252.4	-1.261	-756.4	-1.261	-590.8	-1.261	-488.8							6.7425	-0.03652	6.7535	-0.01304
-1.262	-253.08	-1.262	-757.6	-1.262	-591.6	-1.262	-489.6							6.74281	-0.04257	6.75381	0.00649
-1.263	-253.72	-1.263	-758.4	-1.263	-592.4	-1.263	-490							6.74311	-0.0074	6.75411	0.00882
-1.264	-254.4	-1.264	-759.2	-1.264	-593.2	-1.264	-490.8							6.74342	0.00837	6.75442	-0.00639
-1.265	-255.08	-1.265	-760	-1.265	-594	-1.265	-491.2							6.74372	-0.0069	6.75472	-0.00816
-1.266	-255.72	-1.266	-761.2	-1.266	-594.4	-1.266	-492							6.74403	0.012	6.75503	-0.00731
-1.267	-256.36	-1.267	-762	-1.267	-595.2	-1.267	-492.4							6.74433	0.00232	6.75533	-0.02017
-1.268	-257.04	-1.268	-762.8	-1.268	-596	-1.268	-493.6							6.74464	-0.04264	6.75564	-0.02006
-1.269	-257.72	-1.269	-763.6	-1.269	-596.4	-1.269	-494							6.74494	-0.09837	6.75594	-0.02337
-1.27	-258.36	-1.27	-764.4	-1.27	-597.2	-1.27	-494.8							6.74525	-0.14074	6.75625	-0.01813
-1.271	-259.04	-1.271	-765.6	-1.271	-598	-1.271	-495.6							6.74555	-0.08808	6.75655	-0.02344
-1.272	-259.68	-1.272	-766.4	-1.272	-598.8	-1.272	-496							6.74586	-0.01856	6.75686	-0.01662
-1.273	-260.32	-1.273	-767.2	-1.273	-599.2	-1.273	-496.8							6.74616	-0.00803	6.75716	-0.00888
-1.274	-260.96	-1.274	-768	-1.274	-600	-1.274	-497.2							6.74647	-0.02157	6.75747	0.01891
-1.275	-261.6	-1.275	-768.8	-1.275	-600.8	-1.275	-498							6.74677	-0.02653	6.75777	0.02232
-1.276	-262.32	-1.276	-769.6	-1.276	-601.6	-1.276	-498.4							6.74708	-0.02939	6.75808	0.00776
-1.277	-263.04	-1.277	-770.4	-1.277	-602.4	-1.277	-498.8							6.74738	-0.01924	6.75838	0.0079
-1.278	-263.72	-1.278	-771.2	-1.278	-603.2	-1.278	-499.6							6.74769	-0.03171	6.75869	0.00912
-1.279	-264.4	-1.279	-772.4	-1.279	-603.6	-1.279	-500.4							6.74799	-0.05223	6.75899	0.01397
-1.28	-265.04	-1.28	-773.2	-1.28	-604.4	-1.28	-501.2							6.7483	-0.06578	6.7593	0.00159
-1.281	-265.72	-1.281	-774	-1.281	-605.2	-1.281	-501.6							6.7486	-0.08397	6.7596	-0.02395
-1.282	-266.36	-1.282	-775.2	-1.282	-606	-1.282	-502.8							6.74891	-0.02706	6.75991	-0.03806
-1.283	-267.04	-1.283	-776	-1.283	-606.8	-1.283	-503.6							6.74921	-0.01231	6.76021	-0.02091
-1.284	-267.72	-1.284	-776.8	-1.284	-607.2	-1.284	-504							6.74952	-0.02749	6.76052	0.0086
-1.285	-268.4	-1.285	-777.6	-1.285	-608	-1.285	-504.8							6.74982	-0.027	6.76082	0.01708
-1.286	-269.08	-1.286	-778.4	-1.286	-608.8	-1.286	-505.6							6.75013	-0.05999	6.76113	0.0149
-1.287	-269.72	-1.287	-779.2	-1.287	-609.6	-1.287	-506.4							6.75043	-0.08336	6.76143	0.02984
-1.288	-270.4	-1.288	-780	-1.288	-610.4	-1.288	-507.2							6.75074	-0.0915	6.76174	0.04598
-1.289	-271.08	-1.289	-781.2	-1.289	-611.2	-1.289	-507.6							6.75105	-0.08634	6.76205	0.05657
-1.29	-271.76	-1.29	-782	-1.29	-612	-1.29	-508.4							6.75135	-0.03459	6.76235	0.02598
-1.291	-272.4	-1.291	-783.2	-1.291	-612.4	-1.291	-508.8							6.75166	0.01027	6.76266	-0.00275
-1.292	-273.08	-1.292	-784	-1.292	-613.2	-1.292	-509.6							6.75196	-0.0025	6.76296	-0.01291
-1.293	-273.72	-1.293	-784.8	-1.293	-614	-1.293	-510							6.75227	-0.03513	6.76327	-0.023
-1.294	-274.4	-1.294	-785.6	-1.294	-614.8	-1.294	-510.8							6.75257	-0.05477	6.76357	-0.0276
-1.295	-275.08	-1.295	-786.4	-1.295	-615.6	-1.295	-511.6							6.75288	-0.03219	6.76388	-0.02617
-1.296	-275.76	-1.296	-787.2	-1.296	-616	-1.296	-512							6.75318	-0.03949	6.76418	-0.03108
-1.297	-276.44	-1.297	-788.4	-1.297	-616.8	-1.297	-512.4							6.75349	-0.0593	6.76449	-0.02451
-1.298	-277.08	-1.298	-789.2	-1.298	-618	-1.298	-513.2							6.75379	-0.06111	6.76479	-0.0303
-1.299	-277.76	-1.299	-790	-1.299	-618.4	-1.299	-514							6.7541	-0.03639	6.7651	-0.01644
-1.3	-278.4	-1.3	-790.8	-1.3	-619.2	-1.3	-514.8							6.7544	-0.00332	6.7654	0.01106
-1.301	-279.08	-1.301	-791.6	-1.301	-620	-1.301	-515.6							6.75471	-0.00107	6.76571	-0.0194
-1.302	-279.76	-1.302	-792.8	-1.302	-620.8	-1.302	-516.4							6.75501	-0.01411	6.76601	-0.03207
-1.303	-280.44	-1.303	-793.6	-1.303	-621.6	-1.303	-516.8							6.75532	-0.02293	6.76632	-0.02739
-1.304	-281.08	-1.304	-794.4	-1.304	-622.4	-1.304	-518							6.75562	-0.01184	6.76662	-0.02821
-1.305	-281.76	-1.305	-795.2	-1.305	-623.2	-1.305	-518.4							6.75593	0.000333078	6.76693	-0.0432
-1.306	-282.4	-1.306	-796	-1.306	-624	-1.306	-519.2							6.75623	-0.02175	6.76723	-0.05376
-1.307	-283.08	-1.307	-796.8	-1.307	-624.8	-1.307	-520							6.75654	-0.01818	6.76754	-0.05783
-1.308	-283.76	-1.308	-798	-1.308	-625.6	-1.308	-520.4							6.75684	-0.00461	6.76784	-0.03506
-1.309	-284.4	-1.309	-798.8	-1.309	-626.4	-1.309	-520.8							6.75715	0.00139	6.76815	-0.01206
-1.31	-285.08	-1.31	-800	-1.31	-627.2	-1.31	-521.6							6.75745	0.0117	6.76845	-0.00875
-1.311	-285.76	-1.311	-801.2	-1.311	-628	-1.311	-522							6.75776	0.0172	6.76876	-0.01664
-1.312	-286.44	-1.312	-802	-1.312	-628.8	-1.312	-523.2							6.75806	0.0156	6.76906	-0.04047
-1.313	-287.12	-1.313	-802.8	-1.313	-629.6	-1.313	-523.6							6.75837	0.01346	6.76937	-0.03279
-1.314	-288.16	-1.314	-804	-1.314	-630.4	-1.314	-524.4							6.75867	0.00344	6.76967	-0.01661
-1.315	-288.84	-1.315	-804.8	-1.315	-630.8	-1.315	-524.8							6.75898	0.01422	6.76998	-0.02314
-1.316	-289.52	-1.316	-805.6	-1.316	-631.6	-1.316	-525.6							6.75928	0.00932	6.77028	-0.0203
-1.317	-290.2	-1.317	-806.8	-1.317	-632	-1.317	-526							6.75959	-0.01964	6.77059	-0.02187
-1.318	-290.88	-1.318	-807.6	-1.318	-632.8	-1.318	-526.8							6.75989	-0.04163	6.77089	-0.02934
-1.319	-291.56	-1.319	-808.4	-1.319	-633.6	-1.319	-527.2							6.7602	-0.04017	6.7712	-0.04054
-1.32	-292.2	-1.32	-809.2	-1.32	-634.4	-1.32	-528							6.7605	-0.0217	6.7715	-0.06613
-1.321	-292.88	-1.321	-810	-1.321	-634.8	-1.321	-528.8							6.76081	-0.00273	6.77181	-0.07503
-1.322	-293.56	-1.322	-810.8	-1.322	-635.6	-1.322	-529.2							6.76111	0.02036	6.77211	-0.04734
-1.323	-294.24	-1.323	-812	-1.323	-636.4	-1.323	-530							6.76142	0.0258	6.77242	-0.0097
-1.324	-294.92	-1.324	-812.8	-1.324	-637.2	-1.324	-530.8							6.76172	0.01985	6.77272	0.02078
-1.325	-295.6	-1.325	-814	-1.325	-637.6	-1.325	-531.6							6.76203	0.02553	6.77303	0.02453
-1.326	-296.28	-1.326	-814.8	-1.326	-638.4	-1.326	-532							6.76234	0.01138	6.77334	-0.00423
-1.327	-296.92	-1.327	-815.6	-1.327	-639.2	-1.327	-532.8							6.76264	0.01632	6.77364	-0.02703
-1.328	-297.6	-1.328	-816.8	-1.328	-640	-1.328	-534							6.76295	0.00683	6.77395	-0.01946
-1.329	-298.28	-1.329	-817.6	-1.329	-640.8	-1.329	-534.4							6.76325	-0.01333	6.77425	-0.00129
-1.33	-298.96	-1.33	-818.4	-1.33	-641.6	-1.33	-535.2							6.76356	-0.00474	6.77456	0.00567
-1.331	-299.68	-1.331	-819.2	-1.331	-642	-1.331	-536							6.76386	0.01964	6.77486	-0.00981
-1.332	-300.4	-1.332	-820	-1.332	-642.8	-1.332	-536.8							6.76417	0.01563	6.77517	-0.00439
-1.333	-301.08	-1.333	-820.8	-1.333	-643.6	-1.333	-537.6							6.76447	0.01921	6.77547	-0.01169
-1.334	-301.76	-1.334	-821.6	-1.334	-644.4	-1.334	-538							6.76478	0.01411	6.77578	-0.01735
-1.335	-302.44	-1.335	-822.8	-1.335	-645.2	-1.335	-538.4							6.76508	0.03407	6.77608	-0.01778
-1.336	-303.12	-1.336	-823.6	-1.336	-646	-1.336	-539.2							6.76539	0.04198	6.77639	-0.03103
-1.337	-303.8	-1.337	-824.4	-1.337	-646.4	-1.337	-540							6.76569	0.03064	6.77669	-0.01711
-1.338	-304.48	-1.338	-825.2	-1.338	-647.2	-1.338	-540.8							6.766	0.00273	6.777	-0.01009
-1.339	-305.16	-1.339	-826.4	-1.339	-647.6	-1.339	-541.6							6.7663	-0.02393	6.7773	0.00137
-1.34	-305.84	-1.34	-827.2	-1.34	-648.4	-1.34	-542.4							6.76661	-0.0291	6.77761	0.01919
-1.341	-306.52	-1.341	-828	-1.341	-648.8	-1.341	-542.8							6.76691	-0.04562	6.77791	0.0311
-1.342	-307.2	-1.342	-829.2	-1.342	-649.6	-1.342	-543.6							6.76722	-0.06556	6.77822	0.01884
-1.343	-307.88	-1.343	-830	-1.343	-650.8	-1.343	-544							6.76752	-0.07621	6.77852	0.00318
-1.344	-308.52	-1.344	-830.8	-1.344	-651.6	-1.344	-544.8							6.76783	-0.0546	6.77883	0.00504
-1.345	-309.2	-1.345	-831.6	-1.345	-652.8	-1.345	-545.6							6.76813	-0.00205	6.77913	0.00158
-1.346	-309.88	-1.346	-832.8	-1.346	-653.6	-1.346	-546.4							6.76844	0.02367	6.77944	0.000303836
-1.347	-310.6	-1.347	-833.6	-1.347	-654.4	-1.347	-546.8							6.76874	0.02327	6.77974	-0.0127
-1.348	-311.28	-1.348	-834.4	-1.348	-654.8	-1.348	-548							6.76905	0.00803	6.78005	-0.01382
-1.349	-311.96	-1.349	-835.2	-1.349	-655.6	-1.349	-548.4							6.76935	-0.01343	6.78035	-0.01043
-1.35	-312.64	-1.35	-836.4	-1.35	-656.4	-1.35	-548.8							6.76966	-0.03355	6.78066	-0.01292
-1.351	-313.32	-1.351	-837.2	-1.351	-656.8	-1.351	-549.6							6.76996	-0.03453	6.78096	0.01228
-1.352	-314	-1.352	-838	-1.352	-657.6	-1.352	-550							6.77027	-0.03748	6.78127	0.01246
-1.353	-314.72	-1.353	-839.2	-1.353	-658.4	-1.353	-550.4							6.77057	-0.02946	6.78157	0.000471388
-1.354	-315.4	-1.354	-840	-1.354	-659.2	-1.354	-551.6							6.77088	-0.01684	6.78188	0.00111
-1.355	-316.08	-1.355	-840.8	-1.355	-659.6	-1.355	-552							6.77118	-0.00933	6.78218	0.01082
-1.356	-316.76	-1.356	-841.6	-1.356	-660.4	-1.356	-552.8							6.77149	-0.03254	6.78249	0.0107
-1.357	-317.44	-1.357	-842.8	-1.357	-661.6	-1.357	-553.6							6.77179	-0.04818	6.78279	0.01263
-1.358	-318.16	-1.358	-843.6	-1.358	-662	-1.358	-554							6.7721	-0.06145	6.7831	0.000672049
-1.359	-318.84	-1.359	-844.4	-1.359	-662.8	-1.359	-554.8							6.7724	-0.09368	6.7834	-0.01538
-1.36	-319.52	-1.36	-845.2	-1.36	-663.6	-1.36	-555.6							6.77271	-0.10697	6.78371	-0.01277
-1.361	-320.2	-1.361	-846.4	-1.361	-664.4	-1.361	-556.4							6.77301	-0.10994	6.78401	-0.01479
-1.362	-320.92	-1.362	-847.2	-1.362	-665.2	-1.362	-556.8							6.77332	-0.09462	6.78432	-0.0357
-1.363	-321.64	-1.363	-848	-1.363	-665.6	-1.363	-557.6							6.77363	-0.06549	6.78463	-0.04274
-1.364	-322.32	-1.364	-849.2	-1.364	-666.8	-1.364	-558.4							6.77393	-0.0441	6.78493	-0.05289
-1.365	-323	-1.365	-850	-1.365	-667.2	-1.365	-558.8							6.77424	-0.05276	6.78524	-0.04773
-1.366	-323.68	-1.366	-850.8	-1.366	-668	-1.366	-559.6							6.77454	-0.061	6.78554	-0.0194
-1.367	-324.32	-1.367	-852	-1.367	-668.8	-1.367	-560							6.77485	-0.114	6.78585	-0.04592
-1.368	-325.04	-1.368	-852.8	-1.368	-669.2	-1.368	-560.4							6.77515	-0.10871	6.78615	-0.05553
-1.369	-325.92	-1.369	-854	-1.369	-670	-1.369	-561.2							6.77546	-0.0458	6.78646	-0.05249
-1.37	-326.6	-1.37	-854.8	-1.37	-670.4	-1.37	-562							6.77576	-0.03702	6.78676	-0.03524
-1.371	-327.28	-1.371	-855.6	-1.371	-671.2	-1.371	-562.8							6.77607	-0.03975	6.78707	-0.03965
-1.372	-328.12	-1.372	-856.8	-1.372	-672	-1.372	-563.6							6.77637	-0.03018	6.78737	-0.04003
-1.373	-329.28	-1.373	-857.6	-1.373	-673.2	-1.373	-564.4							6.77668	-0.05209	6.78768	-0.03254
-1.374	-329.92	-1.374	-858.4	-1.374	-674	-1.374	-565.2							6.77698	-0.08031	6.78798	-0.03319
-1.375	-330.56	-1.375	-859.2	-1.375	-674.8	-1.375	-565.6							6.77729	-0.06752	6.78829	-0.0392
-1.376	-331.2	-1.376	-860	-1.376	-675.6	-1.376	-566.4							6.77759	-0.07249	6.78859	-0.02499
-1.377	-332.2	-1.377	-861.2	-1.377	-676.4	-1.377	-567.6							6.7779	-0.08168	6.7889	-0.0067
-1.378	-333.2	-1.378	-862	-1.378	-677.2	-1.378	-568.4							6.7782	-0.08329	6.7892	-0.01479
-1.379	-333.84	-1.379	-862.8	-1.379	-678	-1.379	-569.2							6.77851	-0.08449	6.78951	-0.01226
-1.38	-334.48	-1.38	-864	-1.38	-678.4	-1.38	-570							6.77881	-0.06424	6.78981	-0.01777
-1.381	-335.12	-1.381	-864.8	-1.381	-679.2	-1.381	-570.8							6.77912	-0.03796	6.79012	-0.02814
-1.382	-335.8	-1.382	-865.6	-1.382	-679.6	-1.382	-571.2							6.77942	-0.03244	6.79042	-0.0093
-1.383	-336.44	-1.383	-866.4	-1.383	-680.4	-1.383	-572							6.77973	-0.03362	6.79073	0.00215
-1.384	-337.12	-1.384	-867.2	-1.384	-681.2	-1.384	-572.8							6.78003	-0.01868	6.79103	-0.01829
-1.385	-337.8	-1.385	-868	-1.385	-682	-1.385	-573.6							6.78034	-0.01429	6.79134	-0.02075
-1.386	-338.48	-1.386	-868.8	-1.386	-682.8	-1.386	-574							6.78064	-0.01632	6.79164	-0.01249
-1.387	-339.16	-1.387	-870	-1.387	-683.2	-1.387	-574.8							6.78095	-0.02232	6.79195	-0.02068
-1.388	-339.88	-1.388	-870.8	-1.388	-684	-1.388	-575.6							6.78125	-0.0137	6.79225	-0.026
-1.389	-340.6	-1.389	-871.6	-1.389	-684.8	-1.389	-576							6.78156	-0.03764	6.79256	-0.02444
-1.39	-341.28	-1.39	-872.4	-1.39	-685.2	-1.39	-576.4							6.78186	-0.0414	6.79286	-0.02845
-1.391	-342	-1.391	-873.6	-1.391	-686	-1.391	-577.2							6.78217	-0.03573	6.79317	-0.01095
-1.392	-342.72	-1.392	-874.4	-1.392	-686.8	-1.392	-577.6							6.78247	-0.01659	6.79347	-0.00609
-1.393	-343.44	-1.393	-875.6	-1.393	-688	-1.393	-578.4							6.78278	0.01207	6.79378	-0.00995
-1.394	-344.12	-1.394	-876.4	-1.394	-688.8	-1.394	-578.8							6.78308	0.02721	6.79408	-0.02794
-1.395	-344.8	-1.395	-877.2	-1.395	-689.6	-1.395	-579.2							6.78339	0.01904	6.79439	-0.03439
-1.396	-345.48	-1.396	-878	-1.396	-690	-1.396	-580							6.78369	0.01153	6.79469	-0.02332
-1.397	-346.2	-1.397	-878.8	-1.397	-690.8	-1.397	-581.2							6.784	-0.00138	6.795	-0.00692
-1.398	-346.88	-1.398	-880	-1.398	-691.6	-1.398	-581.6							6.7843	-0.000950582	6.79531	-0.01597
-1.399	-347.6	-1.399	-880.8	-1.399	-692.4	-1.399	-582.4							6.78461	-0.01081	6.79561	-0.00351
-1.4	-348.32	-1.4	-881.2	-1.4	-693.2	-1.4	-583.2							6.78492	-0.00614	6.79592	0.01984
-1.401	-348.96	-1.401	-882	-1.401	-694	-1.401	-584							6.78522	-0.0102	6.79622	0.000436712
-1.402	-349.68	-1.402	-883.2	-1.402	-694.4	-1.402	-584.8							6.78553	-0.03981	6.79653	-0.01167
-1.403	-350.4	-1.403	-884	-1.403	-695.2	-1.403	-585.2							6.78583	-0.05022	6.79683	-0.00448
-1.404	-351.12	-1.404	-884.8	-1.404	-696	-1.404	-586							6.78614	-0.06047	6.79714	0.00828
-1.405	-351.8	-1.405	-885.6	-1.405	-696.4	-1.405	-587.2							6.78644	-0.04176	6.79744	0.00933
-1.406	-352.48	-1.406	-886.4	-1.406	-697.2	-1.406	-588							6.78675	-0.04784	6.79775	0.00117
-1.407	-353.2	-1.407	-887.2	-1.407	-698	-1.407	-588.8							6.78705	-0.04946	6.79805	-0.01225
-1.408	-353.88	-1.408	-888	-1.408	-698.4	-1.408	-589.6							6.78736	-0.02324	6.79836	-0.00126
-1.409	-354.56	-1.409	-888.8	-1.409	-699.6	-1.409	-590.4							6.78766	-0.01578	6.79866	-0.000754618
-1.41	-355.28	-1.41	-890	-1.41	-700.4	-1.41	-590.8							6.78797	-0.03297	6.79897	-0.03296
-1.411	-355.96	-1.411	-890.8	-1.411	-701.2	-1.411	-591.2							6.78827	-0.0424	6.79927	-0.03543
-1.412	-356.68	-1.412	-891.6	-1.412	-702	-1.412	-592							6.78858	-0.05276	6.79958	-0.0438
-1.413	-357.36	-1.413	-892.4	-1.413	-703.2	-1.413	-592.4							6.78888	-0.07611	6.79988	-0.01613
-1.414	-358.08	-1.414	-893.6	-1.414	-704	-1.414	-592.8							6.78919	-0.0527	6.80019	0.00548
-1.415	-358.8	-1.415	-894	-1.415	-704.8	-1.415	-594							6.78949	-0.02243	6.80049	-0.01089
-1.416	-359.48	-1.416	-895.2	-1.416	-705.2	-1.416	-594.8							6.7898	-0.00587	6.8008	-0.01546
-1.417	-360.2	-1.417	-896	-1.417	-706	-1.417	-595.6							6.7901	-0.00455	6.8011	-0.0354
-1.418	-360.92	-1.418	-896.8	-1.418	-706.4	-1.418	-596.4							6.79041	-0.00711	6.80141	-0.0401
-1.419	-361.64	-1.419	-897.6	-1.419	-706.4	-1.419	-596.8							6.79071	-0.03606	6.80171	-0.0282
-1.42	-362.36	-1.42	-898.8	-1.42	-705.2	-1.42	-597.6							6.79102	-0.05178	6.80202	0.000403056
-1.421	-363.04	-1.421	-899.6	-1.421	-709.2	-1.421	-598							6.79132	-0.04453	6.80232	-0.00482
-1.422	-364.12	-1.422	-900.4	-1.422	-709.2	-1.422	-598.4							6.79163	-0.0383	6.80263	-0.02699
-1.423	-364.88	-1.423	-901.2	-1.423	-712.8	-1.423	-599.2							6.79193	-0.05228	6.80293	-0.02565
-1.424	-365.6	-1.424	-902	-1.424	-709.2	-1.424	-599.2							6.79224	-0.05345	6.80324	-0.01812
-1.425	-366.24	-1.425	-902.8	-1.425	-716.4	-1.425	-600.4							6.79254	-0.05236	6.80354	-0.01433
-1.426	-366.92	-1.426	-903.6	-1.426	-710	-1.426	-601.6							6.79285	-0.09557	6.80385	0.00376
-1.427	-367.6	-1.427	-904.4	-1.427	-712.4	-1.427	-602.8							6.79315	-0.07353	6.80415	0.02792
-1.428	-368.32	-1.428	-905.2	-1.428	-714.8	-1.428	-603.2							6.79346	-0.05786	6.80446	0.03535
-1.429	-369	-1.429	-906.4	-1.429	-710	-1.429	-604							6.79376	-0.07542	6.80476	0.01896
-1.43	-369.68	-1.43	-907.6	-1.43	-714.4	-1.43	-604.4							6.79407	-0.07257	6.80507	0.0116
-1.431	-370.44	-1.431	-908.4	-1.431	-713.6	-1.431	-605.2							6.79437	-0.03661	6.80537	0.01238
-1.432	-371.2	-1.432	-909.6	-1.432	-716	-1.432	-605.6							6.79468	-0.03474	6.80568	0.0084
-1.433	-371.84	-1.433	-910.4	-1.433	-714.4	-1.433	-606.8							6.79498	-0.05652	6.80598	-0.01405
-1.434	-372.52	-1.434	-911.2	-1.434	-717.2	-1.434	-608							6.79529	-0.0537	6.80629	-0.01369
-1.435	-373.2	-1.435	-912	-1.435	-716	-1.435	-608.4							6.7956	-0.07183	6.8066	-0.00513
-1.436	-373.96	-1.436	-912.8	-1.436	-718.4	-1.436	-609.2							6.7959	-0.0971	6.8069	-0.01656
-1.437	-374.68	-1.437	-913.6	-1.437	-717.6	-1.437	-609.6							6.79621	-0.0733	6.80721	-0.04226
-1.438	-375.76	-1.438	-914.4	-1.438	-720	-1.438	-610.8							6.79651	-0.03905	6.80751	-0.04314
-1.439	-376.44	-1.439	-915.2	-1.439	-719.2	-1.439	-611.2							6.79682	-0.04294	6.80782	-0.02341
-1.44	-377.16	-1.44	-916.4	-1.44	-721.6	-1.44	-612							6.79712	-0.04138	6.80812	-0.01676
-1.441	-377.84	-1.441	-917.2	-1.441	-721.2	-1.441	-612.4							6.79743	-0.05294	6.80843	-0.02363
-1.442	-378.48	-1.442	-918.4	-1.442	-722.8	-1.442	-612.8							6.79773	-0.09024	6.80873	-0.03164
-1.443	-379.12	-1.443	-919.2	-1.443	-722.8	-1.443	-613.6							6.79804	-0.11694	6.80904	-0.02122
-1.444	-379.96	-1.444	-920	-1.444	-724.4	-1.444	-614.4							6.79834	-0.1346	6.80934	-0.01579
-1.445	-380.76	-1.445	-921.2	-1.445	-724.4	-1.445	-615.2							6.79865	-0.09487	6.80965	-0.01699
-1.446	-381.48	-1.446	-922	-1.446	-725.6	-1.446	-615.6							6.79895	-0.06993	6.80995	-0.01542
-1.447	-382.08	-1.447	-922.8	-1.447	-726	-1.447	-616.4							6.79926	-0.07354	6.81026	0.00182
-1.448	-382.72	-1.448	-924	-1.448	-727.2	-1.448	-616.8							6.79956	-0.10308	6.81056	-0.00388
-1.449	-383.44	-1.449	-924.8	-1.449	-727.2	-1.449	-617.6							6.79987	-0.06973	6.81087	0.01634
-1.45	-384.16	-1.45	-926	-1.45	-728.4	-1.45	-618.4							6.80017	-0.03701	6.81117	0.01803
-1.451	-384.88	-1.451	-926.8	-1.451	-728.8	-1.451	-619.2							6.80048	-0.03621	6.81148	0.00773
-1.452	-385.56	-1.452	-928	-1.452	-729.6	-1.452	-620							6.80078	-0.05496	6.81178	-0.00891
-1.453	-386.2	-1.453	-928.8	-1.453	-730.4	-1.453	-620.8							6.80109	-0.05413	6.81209	-0.01774
-1.454	-386.96	-1.454	-929.6	-1.454	-732	-1.454	-621.6							6.80139	-0.00856	6.81239	-0.01417
-1.455	-387.68	-1.455	-930.8	-1.455	-732.4	-1.455	-622							6.8017	-0.05861	6.8127	-0.01011
-1.456	-388.36	-1.456	-931.6	-1.456	-733.2	-1.456	-622.4							6.802	-0.09025	6.813	-0.00422
-1.457	-389.04	-1.457	-932.4	-1.457	-734	-1.457	-623.2							6.80231	-0.0796	6.81331	0.00804
-1.458	-389.68	-1.458	-933.2	-1.458	-734.8	-1.458	-623.6							6.80261	-0.04323	6.81361	0.01501
-1.459	-390.4	-1.459	-934.4	-1.459	-735.2	-1.459	-624.4							6.80292	0.01481	6.81392	0.01235
-1.46	-391.12	-1.46	-934.8	-1.46	-736	-1.46	-624.4							6.80322	0.03532	6.81422	0.01503
-1.461	-391.76	-1.461	-935.6	-1.461	-736.8	-1.461	-626							6.80353	0.02879	6.81453	-0.00116
-1.462	-392.44	-1.462	-936.4	-1.462	-737.6	-1.462	-626.8							6.80383	0.04541	6.81483	-0.03217
-1.463	-393.16	-1.463	-937.2	-1.463	-738.4	-1.463	-627.6							6.80414	0.05816	6.81514	-0.03056
-1.464	-393.84	-1.464	-938	-1.464	-739.2	-1.464	-628							6.80444	0.03621	6.81544	-0.01788
-1.465	-394.56	-1.465	-939.2	-1.465	-740	-1.465	-628.4							6.80475	0.02348	6.81575	-0.01948
-1.466	-395.24	-1.466	-940	-1.466	-740.8	-1.466	-629.2							6.80505	0.01971	6.81605	-0.02511
-1.467	-395.96	-1.467	-940.8	-1.467	-741.6	-1.467	-630.4							6.80536	-0.00983	6.81636	-0.00611
-1.468	-396.68	-1.468	-942	-1.468	-742.4	-1.468	-631.2							6.80566	-0.03258	6.81666	0.00652
-1.469	-397.36	-1.469	-943.2	-1.469	-743.2	-1.469	-632.4							6.80597	-0.02857	6.81697	-0.01262
-1.47	-398.08	-1.47	-944.4	-1.47	-743.6	-1.47	-632.8							6.80627	0.01428	6.81727	-0.02583
-1.471	-398.76	-1.471	-945.6	-1.471	-744.4	-1.471	-633.6							6.80658	0.0435	6.81758	-0.02039
-1.472	-399.48	-1.472	-946.4	-1.472	-745.2	-1.472	-634							6.80689	0.00722	6.81789	-0.01794
-1.473	-400.4	-1.473	-947.6	-1.473	-745.6	-1.473	-635.2							6.80719	-0.0131	6.81819	-0.01933
-1.474	-400.8	-1.474	-948.4	-1.474	-746.4	-1.474	-635.6							6.8075	-0.01789	6.8185	-0.00927
-1.475	-401.6	-1.475	-949.2	-1.475	-747.2	-1.475	-636.4							6.8078	-0.02644	6.8188	-0.008
-1.476	-402.4	-1.476	-950	-1.476	-748	-1.476	-636.8							6.80811	-0.02776	6.81911	0.00101
-1.477	-403.2	-1.477	-951.2	-1.477	-749.6	-1.477	-638							6.80841	-0.05515	6.81941	0.00675
-1.478	-403.6	-1.478	-952	-1.478	-750	-1.478	-638.8							6.80872	-0.04954	6.81972	0.00523
-1.479	-404.4	-1.479	-952.8	-1.479	-751.2	-1.479	-639.6							6.80902	-0.0369	6.82002	-0.00348
-1.48	-405.2	-1.48	-953.6	-1.48	-752	-1.48	-640.4							6.80933	-0.00577	6.82033	-0.00895
-1.481	-406	-1.481	-954.8	-1.481	-752.8	-1.481	-640.8							6.80963	-0.03814	6.82063	-0.00749
-1.482	-406.4	-1.482	-955.6	-1.482	-753.6	-1.482	-641.2							6.80994	-0.07483	6.82094	-0.00472
-1.483	-407.2	-1.483	-956.4	-1.483	-755.2	-1.483	-641.6							6.81024	-0.08829	6.82124	-0.01672
-1.484	-408	-1.484	-957.2	-1.484	-756	-1.484	-642.8							6.81055	-0.07126	6.82155	0.000967478
-1.485	-408.4	-1.485	-958	-1.485	-757.6	-1.485	-643.2							6.81085	-0.06009	6.82185	0.00825
-1.486	-409.2	-1.486	-958.8	-1.486	-758.8	-1.486	-644							6.81116	-0.01589	6.82216	0.00642
-1.487	-410	-1.487	-959.6	-1.487	-760	-1.487	-644.4							6.81146	0.03152	6.82246	0.00925
-1.488	-411.2	-1.488	-961.6	-1.488	-760.8	-1.488	-644.8							6.81177	0.03066	6.82277	-0.0195
-1.489	-412	-1.489	-962.8	-1.489	-762	-1.489	-645.2							6.81207	-0.0094	6.82307	-0.01868
-1.49	-412.8	-1.49	-963.6	-1.49	-762.8	-1.49	-646.4							6.81238	-0.04892	6.82338	-0.01125
-1.491	-414	-1.491	-964.4	-1.491	-763.6	-1.491	-647.2							6.81268	-0.06977	6.82368	-0.00513
-1.492	-414.8	-1.492	-965.6	-1.492	-764.8	-1.492	-648							6.81299	-0.0946	6.82399	-0.01678
-1.493	-415.6	-1.493	-966.4	-1.493	-765.6	-1.493	-648.4							6.81329	-0.09333	6.82429	-0.01015
-1.494	-416	-1.494	-967.2	-1.494	-766	-1.494	-648.8							6.8136	-0.08245	6.8246	0.00869
-1.495	-416.8	-1.495	-968	-1.495	-767.2	-1.495	-649.6							6.8139	-0.1007	6.8249	0.01311
-1.496	-417.2	-1.496	-968.8	-1.496	-768	-1.496	-650.8							6.81421	-0.13051	6.82521	0.00889
-1.497	-418	-1.497	-970	-1.497	-769.2	-1.497	-651.6							6.81451	-0.12123	6.82551	-0.00922
-1.498	-419.2	-1.498	-970.8	-1.498	-770	-1.498	-652.4							6.81482	-0.09665	6.82582	-0.01226
-1.499	-419.6	-1.499	-971.6	-1.499	-770.8	-1.499	-652.8							6.81512	-0.0885	6.82612	-0.01716
-1.5	-420.4	-1.5	-972.8	-1.5	-771.6	-1.5	-654							6.81543	-0.09764	6.82643	-0.01642
-1.501	-421.6	-1.501	-973.6	-1.501	-772.4	-1.501	-654.8							6.81573	-0.08739	6.82673	-0.01533
														6.81604	-0.0523	6.82704	-0.01137
														6.81634	0.01793	6.82734	-0.00556
														6.81665	0.05783	6.82765	-0.00607
														6.81695	0.03411	6.82795	-0.00627
														6.81726	-0.01239	6.82826	0.00782
														6.81756	-0.01075	6.82857	0.01463
														6.81787	0.01687	6.82887	0.00387
														6.81818	0.03403	6.82918	0.00432
														6.81848	0.02134	6.82948	0.00595
														6.81879	0.00807	6.82979	-0.00416
														6.81909	0.02021	6.83009	-0.00618
														6.8194	0.01449	6.8304	-0.01286
														6.8197	0.01622	6.8307	0.00604
														6.82001	0.02572	6.83101	-0.000970913
														6.82031	0.02219	6.83131	-0.01788
														6.82062	0.01842	6.83162	-0.02051
														6.82092	0.00759	6.83192	-0.01481
														6.82123	0.00247	6.83223	-0.01054
														6.82153	0.01022	6.83253	-0.02565
														6.82184	0.02921	6.83284	-0.02372
														6.82214	0.02367	6.83314	-0.01143
														6.82245	0.01537	6.83345	0.00164
														6.82275	0.03032	6.83375	0.00835
														6.82306	0.03821	6.83406	0.00026608
														6.82336	0.02345	6.83436	-0.0082
														6.82367	-0.0093	6.83467	-0.01372
														6.82397	-0.02611	6.83497	-0.03452
														6.82428	-0.02969	6.83528	-0.04039
														6.82458	-0.01226	6.83558	-0.04633
														6.82489	-0.01604	6.83589	-0.05647
														6.82519	-0.03071	6.83619	-0.05743
														6.8255	-0.03263	6.8365	-0.03447
														6.8258	-0.01896	6.8368	-0.01154
														6.82611	-0.01591	6.83711	-0.00277
														6.82641	-0.0014	6.83741	-0.000110555
														6.82672	0.02847	6.83772	-0.01836
														6.82702	0.05068	6.83802	-0.05088
														6.82733	0.06239	6.83833	-0.06938
														6.82763	0.0357	6.83863	-0.06673
														6.82794	0.01262	6.83894	-0.05736
														6.82824	0.0064	6.83924	-0.02578
														6.82855	0.01291	6.83955	-0.01198
														6.82886	0.04743	6.83986	-0.01927
														6.82916	0.0667	6.84016	-0.02352
														6.82947	0.0898	6.84047	-0.02055
														6.82977	0.08936	6.84077	-0.00054502
														6.83008	0.05902	6.84108	0.00153
														6.83038	0.03048	6.84138	-0.02995
														6.83069	0.01683	6.84169	-0.04968
														6.83099	0.02953	6.84199	-0.04393
														6.8313	0.0294	6.8423	-0.03977
														6.8316	0.00942	6.8426	-0.03348
														6.83191	0.01797	6.84291	-0.04079
														6.83221	0.03419	6.84321	-0.04374
														6.83252	0.01414	6.84352	-0.02197
														6.83282	-0.00655	6.84382	-0.02211
														6.83313	-0.00050164	6.84413	-0.03716
														6.83343	-0.0155	6.84443	-0.03045
														6.83374	-0.01576	6.84474	-0.03016
														6.83404	-0.03196	6.84504	-0.0317
														6.83435	-0.03573	6.84535	-0.02737
														6.83465	-0.03502	6.84565	-0.00783
														6.83496	-0.0484	6.84596	0.00896
														6.83526	-0.06576	6.84626	0.00723
														6.83557	-0.03449	6.84657	-0.0145
														6.83587	0.00641	6.84687	-0.02365
														6.83618	0.004	6.84718	-0.00871
														6.83648	-0.0245	6.84748	0.00894
														6.83679	-0.0212	6.84779	0.00728
														6.83709	0.009	6.84809	-0.002
														6.8374	0.01617	6.8484	-0.02635
														6.8377	0.02569	6.8487	-0.03758
														6.83801	0.03102	6.84901	-0.01949
														6.83831	0.03581	6.84931	-0.01317
														6.83862	0.05761	6.84962	-0.0236
														6.83892	0.08143	6.84992	-0.00901
														6.83923	0.04246	6.85023	-0.01241
														6.83953	0.0137	6.85053	-0.01829
														6.83984	0.00481	6.85084	-0.02388
														6.84015	0.0426	6.85115	-0.02581
														6.84045	0.09448	6.85145	-0.02331
														6.84076	0.11746	6.85176	-0.01488
														6.84106	0.09413	6.85206	-0.03286
														6.84137	0.06858	6.85237	-0.03935
														6.84167	0.05328	6.85267	-0.03882
														6.84198	0.07238	6.85298	-0.02669
														6.84228	0.07568	6.85328	-0.02813
														6.84259	0.09565	6.85359	-0.03005
														6.84289	0.10122	6.85389	-0.04161
														6.8432	0.10441	6.8542	-0.02989
														6.8435	0.08043	6.8545	-0.00346
														6.84381	0.05832	6.85481	-0.04214
														6.84411	0.05193	6.85511	-0.08104
														6.84442	0.08092	6.85542	-0.0875
														6.84472	0.10176	6.85572	-0.06736
														6.84503	0.1128	6.85603	-0.04277
														6.84533	0.10908	6.85633	-0.00667
														6.84564	0.08911	6.85664	0.00596
														6.84594	0.10769	6.85694	0.00284
														6.84625	0.13462	6.85725	-0.01644
														6.84655	0.14241	6.85755	-0.03097
														6.84686	0.13426	6.85786	-0.02484
														6.84716	0.13751	6.85816	-0.02152
														6.84747	0.14429	6.85847	-0.02516
														6.84777	0.1383	6.85877	-0.01588
														6.84808	0.16284	6.85908	-0.00169
														6.84838	0.20923	6.85938	0.01323
														6.84869	0.22251	6.85969	0.00499
														6.84899	0.21496	6.85999	0.01722
														6.8493	0.20367	6.8603	0.03163
														6.8496	0.18474	6.8606	0.01115
														6.84991	0.16841	6.86091	-0.00826
														6.85021	0.1824	6.86121	-0.01239
														6.85052	0.19159	6.86152	-0.00327
														6.85082	0.19863	6.86182	-0.01168
														6.85113	0.19325	6.86213	-0.02361
														6.85144	0.19989	6.86244	0.00678
														6.85174	0.21218	6.86274	0.02573
														6.85205	0.21343	6.86305	0.01535
														6.85235	0.25901	6.86335	0.01574
														6.85266	0.27448	6.86366	0.01166
														6.85296	0.25778	6.86396	0.00343
														6.85327	0.30231	6.86427	0.01143
														6.85357	0.32656	6.86457	0.02336
														6.85388	0.28013	6.86488	0.0265
														6.85418	0.29735	6.86518	0.04059
														6.85449	0.34465	6.86549	0.02187
														6.85479	0.32227	6.86579	-0.00869
														6.8551	0.29439	6.8661	-0.01561
														6.8554	0.30459	6.8664	0.01514
														6.85571	0.33618	6.86671	0.03248
														6.85601	0.33191	6.86701	0.02264
														6.85632	0.34077	6.86732	0.02541
														6.85662	0.32805	6.86762	0.01884
														6.85693	0.34808	6.86793	0.04965
														6.85723	0.36132	6.86823	0.06332
														6.85754	0.3782	6.86854	0.05091
														6.85784	0.35402	6.86884	0.04103
														6.85815	0.29494	6.86915	0.04983
														6.85845	0.32888	6.86945	0.04044
														6.85876	0.37535	6.86976	0.05185
														6.85906	0.40349	6.87006	0.0471
														6.85937	0.434	6.87037	0.05574
														6.85967	0.44153	6.87067	0.05488
														6.85998	0.44357	6.87098	0.04307
														6.86028	0.48529	6.87128	0.04265
														6.86059	0.49723	6.87159	0.05792
														6.86089	0.48814	6.87189	0.07291
														6.8612	0.52359	6.8722	0.06755
														6.8615	0.57687	6.8725	0.07248
														6.86181	0.57954	6.87281	0.05878
														6.86211	0.567	6.87312	0.05678
														6.86242	0.60399	6.87342	0.06076
														6.86273	0.67204	6.87373	0.06853
														6.86303	0.6852	6.87403	0.06949
														6.86334	0.66772	6.87434	0.04742
														6.86364	0.67809	6.87464	0.0474
														6.86395	0.7176	6.87495	0.06696
														6.86425	0.78127	6.87525	0.07405
														6.86456	0.85549	6.87556	0.08057
														6.86486	0.89478	6.87586	0.07051
														6.86517	0.89606	6.87617	0.07398
														6.86547	0.88426	6.87647	0.07492
														6.86578	0.90367	6.87678	0.07797
														6.86608	0.98154	6.87708	0.08391
														6.86639	1.04421	6.87739	0.09098
														6.86669	1.08353	6.87769	0.10574
														6.867	1.14524	6.878	0.08675
														6.8673	1.26096	6.8783	0.07167
														6.86761	1.3074	6.87861	0.08573
														6.86791	1.31275	6.87891	0.09206
														6.86822	1.36029	6.87922	0.07765
														6.86852	1.43125	6.87952	0.07618
														6.86883	1.48659	6.87983	0.06005
														6.86913	1.55629	6.88013	0.07631
														6.86944	1.6337	6.88044	0.0961
														6.86974	1.71359	6.88074	0.08727
														6.87005	1.78781	6.88105	0.09988
														6.87035	1.86257	6.88135	0.12035
														6.87066	1.96091	6.88166	0.14353
														6.87096	2.03791	6.88196	0.16447
														6.87127	2.11755	6.88227	0.17638
														6.87157	2.19137	6.88257	0.19203
														6.87188	2.2692	6.88288	0.17815
														6.87218	2.42945	6.88318	0.1737
														6.87249	2.63312	6.88349	0.16967
														6.87279	2.81575	6.88379	0.15758
														6.8731	3.01293	6.8841	0.12748
														6.87341	3.24746	6.88441	0.1459
														6.87371	3.49193	6.88471	0.18413
														6.87402	3.74442	6.88502	0.18131
														6.87432	4.05687	6.88532	0.17438
														6.87463	4.40161	6.88563	0.17318
														6.87493	4.76777	6.88593	0.17263
														6.87524	5.16637	6.88624	0.1831
														6.87554	5.65403	6.88654	0.22516
														6.87585	6.20907	6.88685	0.275
														6.87615	6.80197	6.88715	0.29231
														6.87646	7.4985	6.88746	0.28175
														6.87676	8.27274	6.88776	0.29277
														6.87707	9.20324	6.88807	0.30037
														6.87737	10.2983	6.88837	0.29943
														6.87768	11.5251	6.88868	0.29699
														6.87798	12.9594	6.88898	0.27959
														6.87829	14.6578	6.88929	0.28093
														6.87859	16.6456	6.88959	0.31496
														6.8789	19.0269	6.8899	0.36798
														6.8792	21.8543	6.8902	0.39149
														6.87951	25.22	6.89051	0.41082
														6.87981	29.2221	6.89081	0.41304
														6.88012	33.9906	6.89112	0.42635
														6.88042	39.5589	6.89142	0.44942
														6.88073	45.9309	6.89173	0.47999
														6.88103	53.0624	6.89203	0.48558
														6.88134	60.7757	6.89234	0.4817
														6.88164	68.7796	6.89264	0.47957
														6.88195	76.632	6.89295	0.46849
														6.88225	83.8399	6.89325	0.48094
														6.88256	89.7615	6.89356	0.4804
														6.88286	93.8783	6.89386	0.47937
														6.88317	95.8252	6.89417	0.49074
														6.88347	95.324	6.89447	0.51077
														6.88378	92.442	6.89478	0.52804
														6.88408	87.4971	6.89508	0.53288
														6.88439	80.9006	6.89539	0.53018
														6.8847	73.2971	6.8957	0.50998
														6.885	65.3042	6.896	0.5066
														6.88531	57.4731	6.89631	0.547
														6.88561	50.1531	6.89661	0.56393
														6.88592	43.5795	6.89692	0.58624
														6.88622	37.8276	6.89722	0.62181
														6.88653	32.891	6.89753	0.64605
														6.88683	28.7562	6.89783	0.66494
														6.88714	25.2585	6.89814	0.68798
														6.88744	22.3156	6.89844	0.7194
														6.88775	19.8469	6.89875	0.75483
														6.88805	17.7628	6.89905	0.77914
														6.88836	15.995	6.89936	0.79657
														6.88866	14.4839	6.89966	0.815
														6.88897	13.1678	6.89997	0.86181
														6.88927	12.0117	6.90027	0.89563
														6.88958	11.0132	6.90058	0.9183
														6.88988	10.1743	6.90088	0.95432
														6.89019	9.42473	6.90119	0.98913
														6.89049	8.70077	6.90149	1.02802
														6.8908	8.04705	6.9018	1.05438
														6.8911	7.4763	6.9021	1.06921
														6.89141	6.97453	6.90241	1.08985
														6.89171	6.5324	6.90271	1.1242
														6.89202	6.18562	6.90302	1.17904
														6.89232	5.83266	6.90332	1.23913
														6.89263	5.50795	6.90363	1.29912
														6.89293	5.2322	6.90393	1.35166
														6.89324	4.95548	6.90424	1.40699
														6.89354	4.65865	6.90454	1.48377
														6.89385	4.40012	6.90485	1.53187
														6.89415	4.17808	6.90515	1.57964
														6.89446	3.95524	6.90546	1.65218
														6.89476	3.76526	6.90576	1.7266
														6.89507	3.56273	6.90607	1.79142
														6.89537	3.35946	6.90638	1.86154
														6.89568	3.18095	6.90668	1.9427
														6.89599	3.01731	6.90699	2.04127
														6.89629	2.87614	6.90729	2.13103
														6.8966	2.75778	6.9076	2.23361
														6.8969	2.61206	6.9079	2.35533
														6.89721	2.46741	6.90821	2.46398
														6.89751	2.34376	6.90851	2.56924
														6.89782	2.20855	6.90882	2.70135
														6.89812	2.1398	6.90912	2.85607
														6.89843	2.073	6.90943	3.0272
														6.89873	2.02306	6.90973	3.2151
														6.89904	1.96149	6.91004	3.40394
														6.89934	1.90944	6.91034	3.61138
														6.89965	1.83619	6.91065	3.84247
														6.89995	1.77228	6.91095	4.06584
														6.90026	1.73618	6.91126	4.30591
														6.90056	1.67103	6.91156	4.60889
														6.90087	1.65118	6.91187	4.90784
														6.90117	1.62002	6.91217	5.23291
														6.90148	1.56341	6.91248	5.5894
														6.90178	1.48943	6.91278	5.99151
														6.90209	1.43273	6.91309	6.43576
														6.90239	1.37901	6.91339	6.94562
														6.9027	1.35279	6.9137	7.52875
														6.903	1.31765	6.914	8.15861
														6.90331	1.30399	6.91431	8.83174
														6.90361	1.30196	6.91461	9.61718
														6.90392	1.27879	6.91492	10.4881
														6.90422	1.24861	6.91522	11.4424
														6.90453	1.18847	6.91553	12.5432
														6.90483	1.15075	6.91583	13.805
														6.90514	1.16706	6.91614	15.2589
														6.90544	1.11967	6.91644	16.9127
														6.90575	1.06084	6.91675	18.8189
														6.90605	1.02298	6.91705	21.0452
														6.90636	1.0206	6.91736	23.6277
														6.90667	1.01738	6.91767	26.6237
														6.90697	0.99125	6.91797	30.0898
														6.90728	0.98561	6.91828	34.1146
														6.90758	0.97064	6.91858	38.6784
														6.90789	0.93025	6.91889	43.8625
														6.90819	0.9414	6.91919	49.6436
														6.9085	0.96907	6.9195	55.9238
														6.9088	0.98026	6.9198	62.5874
														6.90911	0.98135	6.92011	69.4207
														6.90941	0.99039	6.92041	76.1062
														6.90972	0.9647	6.92072	82.301
														6.91002	0.91581	6.92102	87.601
														6.91033	0.91368	6.92133	91.607
														6.91063	0.99058	6.92163	94.037
														6.91094	1.04716	6.92194	94.7095
														6.91124	1.09371	6.92224	93.5734
														6.91155	1.17752	6.92255	90.7646
														6.91185	1.21823	6.92285	86.5613
														6.91216	1.23168	6.92316	81.3038
														6.91246	1.224	6.92346	75.3451
														6.91277	1.21299	6.92377	68.9978
														6.91307	1.2261	6.92407	62.571
														6.91338	1.19567	6.92438	56.2919
														6.91368	1.12048	6.92468	50.352
														6.91399	1.09339	6.92499	44.8739
														6.91429	1.0429	6.92529	39.9226
														6.9146	0.96217	6.9256	35.5093
														6.9149	0.90206	6.9259	31.6273
														6.91521	0.8482	6.92621	28.2339
														6.91551	0.78936	6.92651	25.2838
														6.91582	0.73431	6.92682	22.7265
														6.91612	0.68554	6.92712	20.4991
														6.91643	0.65071	6.92743	18.5659
														6.91673	0.62269	6.92773	16.8906
														6.91704	0.60146	6.92804	15.4268
														6.91734	0.57209	6.92834	14.1494
														6.91765	0.52412	6.92865	13.0061
														6.91796	0.51823	6.92896	11.9866
														6.91826	0.48802	6.92926	11.1143
														6.91857	0.46999	6.92957	10.3441
														6.91887	0.45886	6.92987	9.63122
														6.91918	0.46121	6.93018	8.99287
														6.91948	0.47116	6.93048	8.42321
														6.91979	0.45677	6.93079	7.90366
														6.92009	0.46169	6.93109	7.42867
														6.9204	0.47842	6.9314	7.00004
														6.9207	0.45537	6.9317	6.59192
														6.92101	0.43493	6.93201	6.24938
														6.92131	0.41602	6.93231	5.94919
														6.92162	0.39685	6.93262	5.65793
														6.92192	0.39393	6.93292	5.36948
														6.92223	0.37532	6.93323	5.09899
														6.92253	0.37746	6.93353	4.84427
														6.92284	0.36389	6.93384	4.62512
														6.92314	0.35462	6.93414	4.4339
														6.92345	0.37023	6.93445	4.22964
														6.92375	0.38944	6.93475	4.04505
														6.92406	0.41256	6.93506	3.88376
														6.92436	0.40742	6.93536	3.72048
														6.92467	0.39628	6.93567	3.56179
														6.92497	0.41545	6.93597	3.39063
														6.92528	0.40327	6.93628	3.23058
														6.92558	0.3819	6.93658	3.08893
														6.92589	0.36219	6.93689	2.98075
														6.92619	0.38114	6.93719	2.89383
														6.9265	0.39466	6.9375	2.8264
														6.9268	0.37375	6.9378	2.74242
														6.92711	0.32917	6.93811	2.63918
														6.92741	0.31764	6.93841	2.56411
														6.92772	0.34343	6.93872	2.47286
														6.92802	0.35287	6.93902	2.39048
														6.92833	0.36375	6.93933	2.32623
														6.92863	0.36871	6.93963	2.25819
														6.92894	0.35446	6.93994	2.19038
														6.92925	0.303	6.94025	2.11854
														6.92955	0.28578	6.94055	2.06099
														6.92986	0.30406	6.94086	2.01175
														6.93016	0.32364	6.94116	1.96757
														6.93047	0.32304	6.94147	1.92767
														6.93077	0.29051	6.94177	1.86619
														6.93108	0.30086	6.94208	1.8039
														6.93138	0.30744	6.94238	1.74064
														6.93169	0.3426	6.94269	1.69708
														6.93199	0.35925	6.94299	1.64822
														6.9323	0.32947	6.9433	1.59864
														6.9326	0.3222	6.9436	1.57457
														6.93291	0.30918	6.94391	1.5504
														6.93321	0.294	6.94421	1.50274
														6.93352	0.28451	6.94452	1.47216
														6.93382	0.28589	6.94482	1.46567
														6.93413	0.26527	6.94513	1.44544
														6.93443	0.26754	6.94543	1.41628
														6.93474	0.28324	6.94574	1.37694
														6.93504	0.25901	6.94604	1.34373
														6.93535	0.2741	6.94635	1.30705
														6.93565	0.31789	6.94665	1.26694
														6.93596	0.33275	6.94696	1.23233
														6.93626	0.31017	6.94726	1.21805
														6.93657	0.29371	6.94757	1.18117
														6.93687	0.27375	6.94787	1.14678
														6.93718	0.27677	6.94818	1.14556
														6.93748	0.29505	6.94848	1.12324
														6.93779	0.30296	6.94879	1.10488
														6.93809	0.31345	6.94909	1.08387
														6.9384	0.27311	6.9494	1.0607
														6.9387	0.25566	6.9497	1.03914
														6.93901	0.2682	6.95001	1.02191
														6.93931	0.28589	6.95031	1.02395
														6.93962	0.29982	6.95062	1.01118
														6.93992	0.30751	6.95093	0.98222
														6.94023	0.31623	6.95123	0.95047
														6.94054	0.34812	6.95154	0.925
														6.94084	0.38464	6.95184	0.89654
														6.94115	0.34164	6.95215	0.8764
														6.94145	0.31652	6.95245	0.8646
														6.94176	0.31489	6.95276	0.8502
														6.94206	0.3066	6.95306	0.82302
														6.94237	0.3248	6.95337	0.80325
														6.94267	0.33927	6.95367	0.79715
														6.94298	0.35688	6.95398	0.79837
														6.94328	0.35103	6.95428	0.78003
														6.94359	0.32523	6.95459	0.77161
														6.94389	0.31965	6.95489	0.76509
														6.9442	0.31532	6.9552	0.7641
														6.9445	0.3155	6.9555	0.74724
														6.94481	0.32743	6.95581	0.7465
														6.94511	0.32214	6.95611	0.75658
														6.94542	0.29519	6.95642	0.75807
														6.94572	0.30542	6.95672	0.7509
														6.94603	0.31639	6.95703	0.75693
														6.94633	0.34926	6.95733	0.73281
														6.94664	0.36288	6.95764	0.70863
														6.94694	0.32856	6.95794	0.7032
														6.94725	0.32959	6.95825	0.66981
														6.94755	0.33975	6.95855	0.65921
														6.94786	0.34021	6.95886	0.6623
														6.94816	0.36005	6.95916	0.66605
														6.94847	0.35697	6.95947	0.66272
														6.94877	0.34271	6.95977	0.62239
														6.94908	0.29212	6.96008	0.58199
														6.94938	0.27068	6.96038	0.57036
														6.94969	0.26111	6.96069	0.59598
														6.94999	0.27114	6.96099	0.61149
														6.9503	0.32094	6.9613	0.58925
														6.9506	0.32811	6.9616	0.58247
														6.95091	0.32785	6.96191	0.59492
														6.95122	0.36004	6.96222	0.59939
														6.95152	0.35069	6.96252	0.59495
														6.95183	0.3341	6.96283	0.58256
														6.95213	0.35272	6.96313	0.55949
														6.95244	0.35081	6.96344	0.54939
														6.95274	0.33188	6.96374	0.53879
														6.95305	0.30097	6.96405	0.52715
														6.95335	0.28792	6.96435	0.51061
														6.95366	0.31385	6.96466	0.49249
														6.95396	0.36541	6.96496	0.48844
														6.95427	0.36253	6.96527	0.48992
														6.95457	0.32736	6.96557	0.48042
														6.95488	0.31155	6.96588	0.4807
														6.95518	0.34487	6.96618	0.47147
														6.95549	0.33063	6.96649	0.45709
														6.95579	0.27728	6.96679	0.46506
														6.9561	0.28431	6.9671	0.48314
														6.9564	0.2954	6.9674	0.48211
														6.95671	0.29253	6.96771	0.45727
														6.95701	0.29652	6.96801	0.44018
														6.95732	0.33888	6.96832	0.44093
														6.95762	0.38126	6.96862	0.43346
														6.95793	0.39338	6.96893	0.42877
														6.95823	0.37284	6.96923	0.41355
														6.95854	0.39355	6.96954	0.41907
														6.95884	0.42177	6.96984	0.42483
														6.95915	0.44137	6.97015	0.43326
														6.95945	0.47028	6.97045	0.42038
														6.95976	0.49569	6.97076	0.39765
														6.96006	0.55613	6.97106	0.39446
														6.96037	0.56745	6.97137	0.39892
														6.96067	0.53642	6.97167	0.37014
														6.96098	0.52631	6.97198	0.35245
														6.96128	0.52862	6.97228	0.35462
														6.96159	0.51902	6.97259	0.35506
														6.96189	0.56067	6.97289	0.33719
														6.9622	0.60456	6.9732	0.32364
														6.96251	0.6064	6.97351	0.3174
														6.96281	0.60004	6.97381	0.31611
														6.96312	0.59634	6.97412	0.3118
														6.96342	0.60913	6.97442	0.3376
														6.96373	0.64077	6.97473	0.35751
														6.96403	0.65938	6.97503	0.35913
														6.96434	0.68374	6.97534	0.37815
														6.96464	0.71154	6.97564	0.39215
														6.96495	0.73356	6.97595	0.37216
														6.96525	0.73254	6.97625	0.36049
														6.96556	0.71005	6.97656	0.35452
														6.96586	0.6902	6.97686	0.33381
														6.96617	0.73166	6.97717	0.32358
														6.96647	0.75994	6.97747	0.32393
														6.96678	0.76089	6.97778	0.32512
														6.96708	0.77609	6.97808	0.30684
[truncated: 6,600 more rows]

## Sheet: Figure 3b
				Yield (mg cm-2 h-1)	SD	FE(%)	SD
			NC	4.17167	0.11481	29.0705	0.08493
			RuC	20.9492	0.95344	60.9619	2.40832
			np-Ru	32.2326	2.24426	79.8448	1.796
			2DRu	55.3939	1.56344	99.0595	0.63316

[truncated: 47 more sheets: Figure 3c, Figure 3d, Figure 4a, Figure 4b, Figure 4c, Figure 4d, Figure 4e, Figure 5b, Figure 5d, Figure 5e, Figure 6b, Figure 6c, Figure 6d, Figure S1, Figure S6b, Figure S7a, Figure S7b, Figure S8a, Figure S8b, FigureS9a …]
